# Supplementary material for: Global environmental plastic dispersal under OECD policy scenarios toward 2060
Source: Sci Adv. 2025 Apr 16;11(16):eadu2396. doi: 10.1126/sciadv.adu2396 (PMC12002131; doi:10.1126/sciadv.adu2396)
Supplement: Supplementary file 2 — Files S1 and S2 [file sciadv.adu2396_files_s1_and_s2.zip]

Archive with 2 entries (2 files):
- adu2396_file_s1.xlsx
- adu2396_file_s2.rar
