# Supplementary material for: Global environmental plastic dispersal under OECD policy scenarios toward 2060
Source: Sci Adv. 2025 Apr 16;11(16):eadu2396. doi: 10.1126/sciadv.adu2396 (PMC12002131; doi:10.1126/sciadv.adu2396)
Supplement: Supplementary file 2 — Files S1 and S2 [file sciadv.adu2396_files_s1_and_s2.zip › adu2396_file_s1.xlsx]

## Sheet: Model forcings per scenario
OECD base	F_P_produced	F_P_waste	f_rec	f_incin	f_MMPW	f_landfill	OECD Regional Action	F_P_produced	F_P_waste	f_rec	f_incin	f_MMPW	f_landfill	OECD Global Action	F_P_produced	F_P_waste	f_rec	f_incin	f_MMPW	f_landfill	SCS (Lau et al., 2020)	F_P_produced	F_P_waste	f_rec	f_incin	f_MMPW	f_landfill
Year	Tg/y	Tg/y	fraction	fraction	fraction	fraction		Tg/y	Tg/y	fraction	fraction	fraction	fraction		Tg/y	Tg/y	fraction	fraction	fraction	fraction		Tg/y	Tg/y	fraction	fraction	fraction	fraction
1950	2	1	0	0	0.5	0.5		2	1	0	0	0.5	0.5		2	1	0	0	0.5	0.5		2	1	0	0	0.5	0.5
1951	2	1	0	0	0.5	0.5		2	1	0	0	0.5	0.5		2	1	0	0	0.5	0.5		2	1	0	0	0.5	0.5
1952	2	1	0	0	0.5	0.5		2	1	0	0	0.5	0.5		2	1	0	0	0.5	0.5		2	1	0	0	0.5	0.5
1953	2	1	0	0	0.5	0.5		2	1	0	0	0.5	0.5		2	1	0	0	0.5	0.5		2	1	0	0	0.5	0.5
1954	2	1	0	0	0.5	0.5		2	1	0	0	0.5	0.5		2	1	0	0	0.5	0.5		2	1	0	0	0.5	0.5
1955	2	1	0	0	0.5	0.5		2	1	0	0	0.5	0.5		2	1	0	0	0.5	0.5		2	1	0	0	0.5	0.5
1956	2	1	0	0	0.5	0.5		2	1	0	0	0.5	0.5		2	1	0	0	0.5	0.5		2	1	0	0	0.5	0.5
1957	2	1	0	0	0.5	0.5		2	1	0	0	0.5	0.5		2	1	0	0	0.5	0.5		2	1	0	0	0.5	0.5
1958	2	1	0	0	0.5	0.5		2	1	0	0	0.5	0.5		2	1	0	0	0.5	0.5		2	1	0	0	0.5	0.5
1959	2.35387	1.21433	0	0	0.5	0.5		2.35387	1.21433	0	0	0.5	0.5		2.35387	1.21433	0	0	0.5	0.5		2.35387	2.98196	0	0	0.5	0.5
1960	3.48281	1.87626	0	0	0.5	0.5		3.48281	1.87626	0	0	0.5	0.5		3.48281	1.87626	0	0	0.5	0.5		3.48281	3.66876	0	0	0.5	0.5
1961	4.82975	2.67176	0	0	0.5	0.5		4.82975	2.67176	0	0	0.5	0.5		4.82975	2.67176	0	0	0.5	0.5		4.82975	4.47046	0	0	0.5	0.5
1962	6.39474	3.60246	0	0	0.5	0.5		6.39474	3.60246	0	0	0.5	0.5		6.39474	3.60246	0	0	0.5	0.5		6.39474	5.38969	0	0	0.5	0.5
1963	8.17781	4.66998	0	0	0.5	0.5		8.17781	4.66998	0	0	0.5	0.5		8.17781	4.66998	0	0	0.5	0.5		8.17781	6.42908	0	0	0.5	0.5
1964	10.179	5.87596	0	0	0.5	0.5		10.179	5.87596	0	0	0.5	0.5		10.179	5.87596	0	0	0.5	0.5		10.179	7.59126	0	0	0.5	0.5
1965	12.3983	7.222	0	0	0.5	0.5		12.3983	7.222	0	0	0.5	0.5		12.3983	7.222	0	0	0.5	0.5		12.3983	8.87887	0	0	0.5	0.5
1966	14.8358	8.70974	0	0	0.5	0.5		14.8358	8.70974	0	0	0.5	0.5		14.8358	8.70974	0	0	0.5	0.5		14.8358	10.2945	0	0	0.5	0.5
1967	17.4915	10.3408	0	0	0.5	0.5		17.4915	10.3408	0	0	0.5	0.5		17.4915	10.3408	0	0	0.5	0.5		17.4915	11.8409	0	0	0.5	0.5
1968	20.3654	12.1168	0	0	0.5	0.5		20.3654	12.1168	0	0	0.5	0.5		20.3654	12.1168	0	0	0.5	0.5		20.3654	13.5206	0	0	0.5	0.5
1969	23.4577	14.0394	0	0	0.5	0.5		23.4577	14.0394	0	0	0.5	0.5		23.4577	14.0394	0	0	0.5	0.5		23.4577	15.3362	0	0	0.5	0.5
1970	26.7682	16.1101	0	0	0.5	0.5		26.7682	16.1101	0	0	0.5	0.5		26.7682	16.1101	0	0	0.5	0.5		26.7682	17.2905	0	0	0.5	0.5
1971	30.2971	18.3307	0	0	0.5	0.5		30.2971	18.3307	0	0	0.5	0.5		30.2971	18.3307	0	0	0.5	0.5		30.2971	19.3859	0	0	0.5	0.5
1972	34.0443	20.7027	0	0	0.5	0.5		34.0443	20.7027	0	0	0.5	0.5		34.0443	20.7027	0	0	0.5	0.5		34.0443	21.6252	0	0	0.5	0.5
1973	38.01	23.2278	0	0	0.5	0.5		38.01	23.2278	0	0	0.5	0.5		38.01	23.2278	0	0	0.5	0.5		38.01	24.011	0	0	0.5	0.5
1974	42.1941	25.9076	0	0	0.5	0.5		42.1941	25.9076	0	0	0.5	0.5		42.1941	25.9076	0	0	0.5	0.5		42.1941	26.5459	0	0	0.5	0.5
1975	46.5966	28.7437	0	0	0.5	0.5		46.5966	28.7437	0	0	0.5	0.5		46.5966	28.7437	0	0	0.5	0.5		46.5966	29.2326	0	0	0.5	0.5
1976	51.2177	31.7377	0	0	0.5	0.5		51.2177	31.7377	0	0	0.5	0.5		51.2177	31.7377	0	0	0.5	0.5		51.2177	32.0737	0	0	0.5	0.5
1977	56.0573	34.8912	0	0	0.5	0.5		56.0573	34.8912	0	0	0.5	0.5		56.0573	34.8912	0	0	0.5	0.5		56.0573	35.0717	0	0	0.5	0.5
1978	61.1155	38.206	0	0	0.5	0.5		61.1155	38.206	0	0	0.5	0.5		61.1155	38.206	0	0	0.5	0.5		61.1155	38.2295	0	0	0.5	0.5
1979	66.3923	41.6835	0	0	0.5	0.5		66.3923	41.6835	0	0	0.5	0.5		66.3923	41.6835	0	0	0.5	0.5		66.3923	41.5495	0	0	0.5	0.5
1980	71.8877	45.3255	0	0	0.5	0.5		71.8877	45.3255	0	0	0.5	0.5		71.8877	45.3255	0	0	0.5	0.5		71.8877	45.0344	0	0	0.5	0.5
1981	77.6018	49.1335	0	0	0.5	0.5		77.6018	49.1335	0	0	0.5	0.5		77.6018	49.1335	0	0	0.5	0.5		77.6018	48.6869	0	0	0.5	0.5
1982	83.5346	53.1092	0	0	0.5	0.5		83.5346	53.1092	0	0	0.5	0.5		83.5346	53.1092	0	0	0.5	0.5		83.5346	52.5095	0	0	0.5	0.5
1983	89.6862	57.2542	0	0.0161978	0.486692	0.49711		89.6862	57.2542	0	0.0161978	0.486692	0.49711		89.6862	57.2542	0	0.0161978	0.486692	0.49711		89.6862	56.505	0	0.0161978	0.486692	0.49711
1984	96.0565	61.5701	0	0.0296298	0.473056	0.497314		96.0565	61.5701	0	0.0296298	0.473056	0.497314		96.0565	61.5701	0	0.0296298	0.473056	0.497314		96.0565	60.6759	0	0.0296298	0.473056	0.497314
1985	102.646	66.0586	0	0.0426646	0.459827	0.497508		102.646	66.0586	0	0.0426646	0.459827	0.497508		102.646	66.0586	0	0.0426646	0.459827	0.497508		102.646	65.0249	0	0.0426646	0.459827	0.497508
1986	109.454	70.7213	0	0.0553085	0.447	0.497692		109.454	70.7213	0	0.0553085	0.447	0.497692		109.454	70.7213	0	0.0553085	0.447	0.497692		109.454	69.5546	0	0.0553085	0.447	0.497692
1987	116.48	75.5597	0	0.0675679	0.434566	0.497866		116.48	75.5597	0	0.0675679	0.434566	0.497866		116.48	75.5597	0	0.0675679	0.434566	0.497866		116.48	74.2676	0	0.0675679	0.434566	0.497866
1988	123.726	80.5756	0.00388685	0.0755623	0.422521	0.49803		123.726	80.5756	0.00388685	0.0755623	0.422521	0.49803		123.726	80.5756	0.00388685	0.0755623	0.422521	0.49803		123.726	79.1666	0.00388685	0.0755623	0.422521	0.49803
1989	131.191	85.7705	0.00773527	0.0832234	0.410856	0.498185		131.191	85.7705	0.00773527	0.0832234	0.410856	0.498185		131.191	85.7705	0.00773527	0.0832234	0.410856	0.498185		131.191	84.2543	0.00773527	0.0832234	0.410856	0.498185
1990	138.874	91.146	0.0115452	0.0905575	0.399566	0.498331		138.874	91.146	0.0115452	0.0905575	0.399566	0.498331		138.874	91.146	0.0115452	0.0905575	0.399566	0.498331		138.874	89.5331	0.0115452	0.0905575	0.399566	0.498331
1991	146.777	96.7039	0.0153168	0.097571	0.388644	0.498468		146.777	96.7039	0.0153168	0.097571	0.388644	0.498468		146.777	96.7039	0.0153168	0.097571	0.388644	0.498468		146.777	95.0059	0.0153168	0.097571	0.388644	0.498468
1992	154.899	102.446	0.0190499	0.10427	0.378084	0.498596		154.899	102.446	0.0190499	0.10427	0.378084	0.498596		154.899	102.446	0.0190499	0.10427	0.378084	0.498596		154.899	100.675	0.0190499	0.10427	0.378084	0.498596
1993	163.239	108.373	0.0227446	0.110662	0.367877	0.498716		163.239	108.373	0.0227446	0.110662	0.367877	0.498716		163.239	108.373	0.0227446	0.110662	0.367877	0.498716		163.239	106.544	0.0227446	0.110662	0.367877	0.498716
1994	171.799	114.487	0.0264008	0.116751	0.358019	0.498828		171.799	114.487	0.0264008	0.116751	0.358019	0.498828		171.799	114.487	0.0264008	0.116751	0.358019	0.498828		171.799	112.614	0.0264008	0.116751	0.358019	0.498828
1995	180.578	120.791	0.0300187	0.122546	0.348503	0.498932		180.578	120.791	0.0300187	0.122546	0.348503	0.498932		180.578	120.791	0.0300187	0.122546	0.348503	0.498932		180.578	118.888	0.0300187	0.122546	0.348503	0.498932
1996	189.576	127.284	0.033598	0.128052	0.339321	0.499028		189.576	127.284	0.033598	0.128052	0.339321	0.499028		189.576	127.284	0.033598	0.128052	0.339321	0.499028		189.576	125.37	0.033598	0.128052	0.339321	0.499028
1997	198.794	133.97	0.037139	0.133276	0.330468	0.499117		198.794	133.97	0.037139	0.133276	0.330468	0.499117		198.794	133.97	0.037139	0.133276	0.330468	0.499117		198.794	132.061	0.037139	0.133276	0.330468	0.499117
1998	208.23	140.849	0.0406415	0.138223	0.321936	0.499199		208.23	140.849	0.0406415	0.138223	0.321936	0.499199		208.23	140.849	0.0406415	0.138223	0.321936	0.499199		208.23	138.965	0.0406415	0.138223	0.321936	0.499199
1999	217.886	147.924	0.0441056	0.142901	0.31372	0.499273		217.886	147.924	0.0441056	0.142901	0.31372	0.499273		217.886	147.924	0.0441056	0.142901	0.31372	0.499273		217.886	146.083	0.0441056	0.142901	0.31372	0.499273
2000	227.761	155.195	0.0475312	0.147316	0.305812	0.499341		227.761	155.195	0.0475312	0.147316	0.305812	0.499341		227.761	155.195	0.0475312	0.147316	0.305812	0.499341		227.761	153.419	0.0475312	0.147316	0.305812	0.499341
2001	237.856	162.666	0.0509184	0.151474	0.298205	0.499403		237.856	162.666	0.0509184	0.151474	0.298205	0.499403		237.856	162.666	0.0509184	0.151474	0.298205	0.499403		237.856	160.976	0.0509184	0.151474	0.298205	0.499403
2002	248.17	170.336	0.0542672	0.155381	0.290894	0.499458		248.17	170.336	0.0542672	0.155381	0.290894	0.499458		248.17	170.336	0.0542672	0.155381	0.290894	0.499458		248.17	168.755	0.0542672	0.155381	0.290894	0.499458
2003	258.703	178.208	0.0575776	0.159044	0.283872	0.499507		258.703	178.208	0.0575776	0.159044	0.283872	0.499507		258.703	178.208	0.0575776	0.159044	0.283872	0.499507		258.703	176.759	0.0575776	0.159044	0.283872	0.499507
2004	269.456	186.283	0.0608495	0.162469	0.277132	0.49955		269.456	186.283	0.0608495	0.162469	0.277132	0.49955		269.456	186.283	0.0608495	0.162469	0.277132	0.49955		269.456	184.992	0.0608495	0.162469	0.277132	0.49955
2005	280.428	194.563	0.064083	0.165663	0.270667	0.499588		280.428	194.563	0.064083	0.165663	0.270667	0.499588		280.428	194.563	0.064083	0.165663	0.270667	0.499588		280.428	193.455	0.064083	0.165663	0.270667	0.499588
2006	291.619	203.05	0.067278	0.168631	0.264471	0.49962		291.619	203.05	0.067278	0.168631	0.264471	0.49962		291.619	203.05	0.067278	0.168631	0.264471	0.49962		291.619	202.152	0.067278	0.168631	0.264471	0.49962
2007	303.03	211.746	0.0704346	0.171381	0.258537	0.499647		303.03	211.746	0.0704346	0.171381	0.258537	0.499647		303.03	211.746	0.0704346	0.171381	0.258537	0.499647		303.03	211.085	0.0704346	0.171381	0.258537	0.499647
2008	314.661	220.651	0.0735528	0.173919	0.252859	0.49967		314.661	220.651	0.0735528	0.173919	0.252859	0.49967		314.661	220.651	0.0735528	0.173919	0.252859	0.49967		314.661	220.256	0.0735528	0.173919	0.252859	0.49967
2009	326.511	229.768	0.0766325	0.17625	0.24743	0.499687		326.511	229.768	0.0766325	0.17625	0.24743	0.499687		326.511	229.768	0.0766325	0.17625	0.24743	0.499687		326.511	229.669	0.0766325	0.17625	0.24743	0.499687
2010	338.581	239.098	0.0796739	0.178382	0.242243	0.499701		338.581	239.098	0.0796739	0.178382	0.242243	0.499701		338.581	239.098	0.0796739	0.178382	0.242243	0.499701		338.581	239.325	0.0796739	0.178382	0.242243	0.499701
2011	350.871	248.642	0.0826767	0.180321	0.237293	0.49971		350.871	248.642	0.0826767	0.180321	0.237293	0.49971		350.871	248.642	0.0826767	0.180321	0.237293	0.49971		350.871	249.228	0.0826767	0.180321	0.237293	0.49971
2012	363.38	258.403	0.0856412	0.182073	0.232571	0.499715		363.38	258.403	0.0856412	0.182073	0.232571	0.499715		363.38	258.403	0.0856412	0.182073	0.232571	0.499715		363.38	259.381	0.0856412	0.182073	0.232571	0.499715
2013	376.109	268.382	0.0885672	0.183644	0.228072	0.499717		376.109	268.382	0.0885672	0.183644	0.228072	0.499717		376.109	268.382	0.0885672	0.183644	0.228072	0.499717		376.109	269.785	0.0885672	0.183644	0.228072	0.499717
2014	389.058	278.581	0.0914548	0.185041	0.223789	0.499715		389.058	278.581	0.0914548	0.185041	0.223789	0.499715		389.058	278.581	0.0914548	0.185041	0.223789	0.499715		389.058	280.443	0.0914548	0.185041	0.223789	0.499715
2015	402.227	289.001	0.0943039	0.186271	0.219716	0.49971		402.216	291.358	0.0943039	0.186271	0.219716	0.49971		402.216	291.358	0.0943039	0.186271	0.219716	0.49971		399.304	289.025	0.0943039	0.188395	0.219716	0.497586
2016	415.615	299.644	0.0971146	0.187339	0.215845	0.499702		408.252	301.588	0.0971146	0.187339	0.215845	0.499702		401.957	300.526	0.0971146	0.187339	0.215845	0.499702		402.912	301.579	0.103946	0.184803	0.215845	0.495406
2017	429.223	310.511	0.0998869	0.188251	0.212171	0.499691		414.601	311.809	0.0998869	0.188251	0.212171	0.499691		402.101	309.311	0.0998869	0.188251	0.212171	0.499691		406.579	312.858	0.113548	0.181541	0.212171	0.492741
2018	443.052	321.604	0.102621	0.189016	0.208686	0.499678		421.264	322.03	0.102621	0.189016	0.208686	0.499678		402.65	317.738	0.102621	0.189016	0.208686	0.499678		410.291	322.904	0.12315	0.17857	0.208686	0.489595
2019	457.1	332.925	0.105316	0.189638	0.205384	0.499662		428.241	332.261	0.105316	0.189638	0.205384	0.499662		403.605	325.834	0.105316	0.189638	0.205384	0.499662		414.036	331.756	0.132751	0.175888	0.205384	0.485976
2020	471.368	344.476	0.107973	0.190124	0.202258	0.499645		435.533	342.511	0.107973	0.190124	0.202258	0.499645		404.967	333.625	0.107973	0.190124	0.202258	0.499645		417.801	339.452	0.142353	0.173497	0.202258	0.481891
2021	485.856	356.258	0.110592	0.19048	0.199303	0.499625		443.139	352.789	0.110592	0.19048	0.199303	0.499625		406.737	341.137	0.110592	0.19048	0.199303	0.499625		421.574	346.034	0.151955	0.171396	0.199303	0.477346
2022	500.564	368.272	0.113172	0.190714	0.19651	0.499604		451.061	363.104	0.113172	0.190714	0.19651	0.499604		408.917	348.398	0.113172	0.190714	0.19651	0.499604		425.341	351.54	0.161557	0.169585	0.19651	0.472348
2023	515.492	380.52	0.115713	0.19083	0.193874	0.499582		459.298	373.465	0.115713	0.19083	0.193874	0.499582		411.508	355.434	0.115713	0.19083	0.193874	0.499582		429.089	356.011	0.171159	0.168064	0.193874	0.466903
2024	530.64	393.005	0.118217	0.190836	0.191388	0.499559		467.85	383.882	0.118217	0.190836	0.191283	0.499664		414.51	362.27	0.118217	0.190836	0.191283	0.499664		432.807	359.486	0.180761	0.166833	0.191283	0.461123
2025	546.009	405.726	0.120681	0.190738	0.189046	0.499535		476.719	394.364	0.125855	0.191572	0.187498	0.495075		417.926	368.934	0.131323	0.191298	0.186216	0.491163		436.481	362.004	0.190362	0.165892	0.186216	0.45753
2026	561.597	418.687	0.123108	0.190542	0.18684	0.49951		485.903	404.919	0.133494	0.192307	0.183712	0.490487		421.757	375.452	0.144429	0.19176	0.181148	0.482663		440.098	363.606	0.199964	0.165241	0.181148	0.453647
2027	577.406	431.889	0.125496	0.190255	0.184765	0.499485		495.405	415.558	0.141132	0.193043	0.179927	0.485898		426.003	381.85	0.157535	0.192221	0.176081	0.474163		443.646	364.33	0.209566	0.16488	0.176081	0.449473
2028	593.435	445.333	0.127845	0.189883	0.182813	0.499459		505.223	426.289	0.148771	0.193778	0.176141	0.48131		430.666	388.154	0.170641	0.192683	0.171013	0.465662		447.112	364.218	0.219168	0.164809	0.171013	0.445009
2029	609.684	459.021	0.130156	0.189432	0.180978	0.499434		515.359	437.121	0.15641	0.194514	0.172355	0.476721		435.747	394.392	0.183747	0.193145	0.165946	0.457162		450.483	363.307	0.22877	0.165029	0.165946	0.440256
2030	626.154	472.955	0.132429	0.188909	0.179253	0.499409		525.812	448.064	0.164048	0.19525	0.16857	0.472132		441.248	400.589	0.196853	0.193607	0.160878	0.448662		453.747	361.639	0.238372	0.165538	0.160878	0.435212
2031	642.843	487.135	0.134663	0.18832	0.177632	0.499385		536.583	459.126	0.171687	0.195985	0.164784	0.467544		447.17	406.772	0.20996	0.194068	0.155811	0.440161		456.889	359.252	0.247973	0.166338	0.155811	0.429878
2032	659.754	501.565	0.136859	0.187672	0.176108	0.499361		547.672	470.318	0.179325	0.196721	0.160999	0.462955		453.513	412.967	0.223066	0.19453	0.150743	0.431661		459.899	356.187	0.257575	0.167427	0.150743	0.424254
2033	676.884	516.245	0.139016	0.18697	0.174675	0.499338		559.079	481.648	0.186964	0.197456	0.157213	0.458367		460.279	419.2	0.236172	0.194992	0.145676	0.423161		462.762	352.483	0.267177	0.168807	0.145676	0.41834
2034	694.235	531.178	0.141135	0.186222	0.173326	0.499317		570.805	493.124	0.194602	0.198192	0.153427	0.453778		467.47	425.499	0.249278	0.195454	0.140608	0.41466		465.467	348.179	0.276779	0.170477	0.140608	0.412136
2035	711.806	546.364	0.143216	0.185433	0.172054	0.499297		582.851	504.758	0.202241	0.198928	0.149642	0.44919		475.086	431.889	0.262384	0.195915	0.135541	0.40616		468	343.316	0.286381	0.172436	0.135541	0.405642
2036	729.598	561.805	0.145258	0.18461	0.170853	0.499279		595.216	516.557	0.20988	0.199663	0.145856	0.444601		483.129	438.398	0.27549	0.196377	0.130473	0.397659		470.349	337.933	0.295983	0.174686	0.130473	0.398858
2037	747.611	577.504	0.147261	0.183759	0.169716	0.499263		607.9	528.531	0.217518	0.200399	0.142071	0.440012		491.6	445.05	0.288596	0.196839	0.125406	0.389159		472.501	332.069	0.305584	0.177226	0.125406	0.391783
2038	765.844	593.461	0.149227	0.182888	0.168637	0.499249		620.905	540.688	0.225157	0.201134	0.138285	0.435424		500.5	451.873	0.301702	0.197301	0.120338	0.380659		474.443	325.765	0.315186	0.180056	0.120338	0.384419
2039	784.297	609.678	0.151153	0.182001	0.167608	0.499238		634.229	553.039	0.232795	0.20187	0.134499	0.430835		509.831	458.894	0.314809	0.197762	0.115271	0.372158		476.162	319.06	0.324788	0.183177	0.115271	0.376765
2040	802.972	626.157	0.153042	0.181106	0.166624	0.499229		647.875	565.593	0.240434	0.202606	0.130714	0.426247		519.593	466.138	0.327915	0.198224	0.110203	0.363658		477.646	311.994	0.33439	0.186587	0.110203	0.36882
2041	821.866	642.9	0.154891	0.180208	0.165678	0.499223		661.841	578.357	0.248072	0.203341	0.126928	0.421658		529.788	473.631	0.341021	0.198686	0.105136	0.355158		478.881	304.606	0.343992	0.190287	0.105136	0.360586
2042	840.982	659.907	0.156703	0.179315	0.164762	0.49922		676.129	591.343	0.255711	0.204077	0.123142	0.41707		540.417	481.402	0.354127	0.199147	0.100068	0.346657		479.856	296.936	0.353594	0.194277	0.100068	0.352061
2043	860.318	677.182	0.158476	0.178432	0.163872	0.499221		690.738	604.558	0.26335	0.204812	0.119357	0.412481		551.482	489.475	0.367233	0.199609	0.0950008	0.338157		480.556	289.024	0.363195	0.198558	0.0950008	0.343246
2044	879.875	694.724	0.16021	0.177566	0.162999	0.499225		705.669	618.012	0.270988	0.205548	0.115571	0.407893		562.983	497.877	0.380339	0.200071	0.0899333	0.329656		480.971	280.909	0.372797	0.203128	0.0899333	0.334141
2045	899.653	712.537	0.161907	0.176723	0.162137	0.499233		720.922	631.715	0.278627	0.206284	0.111786	0.403304		574.922	506.635	0.393445	0.200533	0.0848658	0.321156		481.085	272.632	0.382399	0.207989	0.0848658	0.324746
2046	919.652	730.621	0.163564	0.17591	0.16128	0.499246		736.497	645.675	0.286265	0.207019	0.108	0.398715		587.3	515.775	0.406552	0.200994	0.0797982	0.312656		480.888	264.231	0.392001	0.21314	0.0797982	0.315061
2047	939.871	748.979	0.165184	0.175133	0.160422	0.499262		752.396	659.901	0.293904	0.207755	0.104214	0.394127		600.119	525.323	0.419658	0.201456	0.0747307	0.304155		480.366	255.746	0.401603	0.21858	0.0747307	0.305086
2048	960.312	767.611	0.166764	0.174398	0.159554	0.499283		768.617	674.403	0.301542	0.20849	0.100429	0.389538		613.378	535.306	0.432764	0.201918	0.0696632	0.295655		479.506	247.218	0.411205	0.224311	0.0696632	0.294821
2049	980.973	786.52	0.168307	0.173712	0.158672	0.499309		785.162	689.19	0.309181	0.209226	0.0966432	0.38495		627.081	545.751	0.44587	0.20238	0.0645957	0.287155		478.296	238.685	0.420806	0.230332	0.0645957	0.284266
2050	1001.86	805.707	0.169811	0.173081	0.157768	0.49934		802.031	704.272	0.31682	0.209962	0.0928576	0.380361		641.227	556.683	0.458976	0.202841	0.0595282	0.278654		476.723	230.188	0.430408	0.236643	0.0595282	0.273421
2051	1022.96	825.174	0.171276	0.172512	0.156836	0.499376		819.223	719.656	0.324458	0.210697	0.089072	0.375773		655.819	568.129	0.472082	0.203303	0.0544607	0.270154		474.773	221.766	0.44001	0.243244	0.0544607	0.262285
2052	1044.28	844.922	0.172703	0.17201	0.155868	0.499418		836.74	735.353	0.332097	0.211433	0.0852864	0.371184		670.857	580.116	0.485188	0.203765	0.0493932	0.261654		472.435	213.459	0.449612	0.250135	0.0493932	0.25086
2053	1065.83	864.953	0.174092	0.171583	0.15486	0.499465		854.582	751.371	0.339735	0.212168	0.0815008	0.366595		686.343	592.669	0.498294	0.204227	0.0443257	0.253153		469.695	205.306	0.459214	0.257316	0.0443257	0.239144
2054	1087.59	885.268	0.175442	0.171236	0.153803	0.499519		872.748	767.72	0.347374	0.212904	0.0777152	0.362007		702.277	605.816	0.511401	0.204688	0.0392582	0.244653		466.541	197.347	0.468815	0.264787	0.0392582	0.227139
2055	1109.58	905.87	0.176754	0.170976	0.152691	0.499578		891.24	784.41	0.355012	0.21364	0.0739295	0.357418		718.662	619.583	0.524507	0.20515	0.0341907	0.236152		462.96	189.622	0.478417	0.272549	0.0341907	0.214843
2056	1131.79	926.759	0.178027	0.17081	0.151518	0.499644		910.057	801.448	0.362651	0.214375	0.0701439	0.35283		735.497	633.995	0.537613	0.205612	0.0291232	0.227652		458.939	182.171	0.488019	0.2806	0.0291232	0.202258
2057	1154.22	947.938	0.179262	0.170743	0.150277	0.499717		929.2	818.844	0.37029	0.215111	0.0663583	0.348241		752.786	649.081	0.550719	0.206074	0.0240556	0.219152		454.466	175.033	0.497621	0.288942	0.0240556	0.189382
2058	1176.87	969.408	0.180459	0.170782	0.148962	0.499797		948.669	836.608	0.377928	0.215846	0.0625727	0.343653		770.528	664.865	0.563825	0.206535	0.0189881	0.210651		449.527	168.247	0.507223	0.297573	0.0189881	0.176216
2059	1199.74	991.171	0.181617	0.170934	0.147565	0.499884		968.465	854.749	0.385567	0.216582	0.0587871	0.339064		788.725	681.375	0.576931	0.206997	0.0139206	0.202151		444.11	161.854	0.516825	0.306495	0.0139206	0.16276
2060	1222.84	1013.23	0.182737	0.171204	0.146081	0.499978		988.588	873.275	0.393205	0.217318	0.0550015	0.334476		807.378	698.636	0.590037	0.207459	0.0100148	0.192489		438.201	155.893	0.526426	0.315706	0.0100148	0.147852

## Sheet: OECD BAU
	Year	P_prod_tot_mean	P_prod_tot_std	P_waste_tot_mean	P_waste_tot_std	P_rec_tot_mean	P_rec_tot_std	P_incin_tot_mean	P_incin_tot_std	P_landfill_tot_mean	P_landfill_tot_std	MP_landfill_tot_mean	MP_landfill_tot_std	P_use_mean	P_use_std	P_landfill_mean	P_landfill_std	MP_landfill_mean	MP_landfill_std	sMP_landfill_mean	sMP_landfill_std	P_SurfOce_mean	P_SurfOce_std	MP_SurfOce_mean	MP_SurfOce_std	sMP_SurfOce_mean	sMP_SurfOce_std	MP_DeepOce_mean	MP_DeepOce_std	sMP_DeepOce_mean	sMP_DeepOce_std	sMP_atm_mean	sMP_atm_std	sMP_soil_mean	sMP_soil_std	P_beach_mean	P_beach_std	MP_beach_mean	MP_beach_std	sMP_beach_mean	sMP_beach_std	P_ShelfSed_mean	P_ShelfSed_std	MP_ShelfSed_mean	MP_ShelfSed_std	sMP_ShelfSed_mean	sMP_ShelfSed_std	MP_DeepSed_mean	MP_DeepSed_std
0	1950	0	0	0	0	0	0	0	0	0	0	0	0	0	0	0	0	0	0	0	0	0	0	0	0	0	0	0	0	0	0	0	0	0	0	0	0	0	0	0	0	0	0	0	0	0	0	0	0
1	1951	1.56454	0.0775726	0.756639	0.0366899	0	0	0.00180986	0.038044	0.32363	0.0505233	0.0518033	0.0137331	0.807897	0.0863159	0.321869	0.0502423	0.0532713	0.0137565	0.000293029	0.00011508	0.000564769	0.000280549	1.1259e-05	5.13357e-06	8.58211e-07	4.85061e-07	0.000399272	0.000180398	7.93693e-06	4.06226e-06	3.82943e-08	3.32787e-08	6.54464e-07	4.95827e-07	1.24809e-05	1.11047e-05	4.20233e-07	3.44237e-07	3.89443e-09	3.60854e-09	0.000668194	0.000320836	0.00027649	0.000136455	2.64689e-06	1.64418e-06	1.7932e-07	9.70801e-08
2	1952	2.40625	0.119306	1.10542	0.0536022	0	0	0.00264415	0.0555809	0.472811	0.0738128	0.0756827	0.0200635	1.30083	0.131538	0.467022	0.0729002	0.0804863	0.0201917	0.000985685	0.000382899	0.00105207	0.000581355	1.70496e-05	7.61486e-06	2.95596e-06	1.65975e-06	0.00134095	0.000596214	5.73184e-05	2.89771e-05	1.30858e-07	1.13814e-07	4.70363e-06	3.50938e-06	5.55627e-05	5.11297e-05	2.10984e-06	1.75163e-06	3.74553e-08	3.40683e-08	0.00292468	0.0013223	0.000939674	0.000457762	1.94596e-05	1.19995e-05	1.2739e-06	6.83053e-07
3	1953	2.74286	0.135996	1.16612	0.0565462	0	0	0.00278933	0.058633	0.498774	0.0778657	0.0798386	0.0211652	1.57674	0.148077	0.48818	0.0762239	0.0885826	0.0215195	0.00184954	0.000710424	0.00119744	0.000704942	1.86139e-05	8.16464e-06	5.52809e-06	3.06694e-06	0.00248543	0.00109062	0.000169979	8.48505e-05	2.44258e-07	2.11501e-07	1.38654e-05	1.02413e-05	0.000113411	0.000106597	5.47962e-06	4.77418e-06	1.45249e-07	1.34855e-07	0.00595381	0.00262785	0.00176477	0.000850958	5.809e-05	3.55049e-05	3.75769e-06	1.99738e-06
4	1954	2.79215	0.13844	1.06013	0.0514068	0	0	0.00253579	0.0533037	0.45344	0.0707885	0.0725819	0.0192415	1.73202	0.148409	0.438234	0.0684864	0.0850583	0.0199745	0.00272871	0.00103604	0.00110376	0.000678163	1.75697e-05	7.60372e-06	8.05335e-06	4.40772e-06	0.00360204	0.00156275	0.000350651	0.000172928	3.55749e-07	3.06256e-07	2.84197e-05	2.08115e-05	0.000170167	0.00016215	1.04905e-05	9.53387e-06	3.7712e-07	3.60123e-07	0.00897772	0.00391343	0.00259539	0.00124088	0.000120304	7.28774e-05	7.732e-06	4.07941e-06
5	1955	2.7719	0.137436	0.910492	0.0441497	0	0	0.0021779	0.0457799	0.389436	0.0607969	0.0623369	0.0165255	1.86141	0.144992	0.370247	0.0579809	0.0779787	0.0177881	0.00354737	0.00133124	0.000909387	0.000574096	1.56732e-05	6.75241e-06	1.0277e-05	5.54559e-06	0.00457974	0.00196804	0.000593786	0.000289395	4.54237e-07	3.88681e-07	4.7801e-05	3.47323e-05	0.000217181	0.000208792	1.68209e-05	1.57773e-05	7.76608e-07	7.60599e-07	0.0115748	0.00500417	0.0033533	0.00159189	0.00020431	0.000122673	1.30742e-05	6.85237e-06
6	1956	2.89994	0.143785	0.841833	0.0408219	0	0	0.00201362	0.0423276	0.360069	0.0562115	0.0576362	0.0152794	2.05811	0.150065	0.337445	0.0529831	0.075949	0.0170745	0.00431156	0.00160024	0.000754908	0.000474264	1.47915e-05	6.38708e-06	1.22106e-05	6.50086e-06	0.00542679	0.00231641	0.000890715	0.000429272	5.40272e-07	4.59706e-07	7.12002e-05	5.13639e-05	0.0002532	0.0002448	2.41052e-05	2.31277e-05	1.37659e-06	1.37593e-06	0.0136847	0.00588653	0.00404086	0.00190864	0.000307202	0.000182876	1.95949e-05	1.0212e-05
7	1957	3.39414	0.168288	0.980429	0.0475408	0	0	0.00234517	0.0492963	0.41935	0.0654671	0.0671252	0.0177948	2.41372	0.175571	0.393223	0.0617302	0.0881333	0.0198168	0.00511825	0.00188197	0.00077805	0.000461578	1.68938e-05	7.25652e-06	1.41485e-05	7.44296e-06	0.00627768	0.00266755	0.00123688	0.00058972	6.26871e-07	5.30785e-07	9.81679e-05	7.03596e-05	0.000284187	0.000275238	3.2155e-05	3.13075e-05	2.20102e-06	2.23465e-06	0.0156099	0.00668741	0.00474857	0.0022351	0.000427454	0.000252362	2.7196e-05	1.41016e-05
8	1958	4.4724	0.22175	1.45419	0.0705149	0	0	0.00347839	0.0731172	0.621987	0.0971007	0.0995612	0.0263937	3.01821	0.233713	0.591146	0.0925704	0.124242	0.0283325	0.00616003	0.00225099	0.00111262	0.000620713	2.40391e-05	1.02807e-05	1.66763e-05	8.69934e-06	0.00739646	0.00313667	0.00163987	0.000774539	7.39845e-07	6.24429e-07	0.000129256	9.21287e-05	0.000323116	0.000312332	4.11909e-05	4.04205e-05	3.27427e-06	3.36278e-06	0.018013	0.00770343	0.00565992	0.0026589	0.000567675	0.00033268	3.60479e-05	1.86196e-05
9	1959	6.35263	0.314975	2.3926	0.116018	0	0	0.00572304	0.1203	1.02336	0.159762	0.163809	0.0434258	3.96003	0.337319	0.984933	0.15398	0.194512	0.0453151	0.00772642	0.00281697	0.00188875	0.00103273	3.83631e-05	1.65107e-05	2.06592e-05	1.07374e-05	0.00917132	0.00388646	0.0021255	0.000996077	9.17379e-07	7.73191e-07	0.000166509	0.00011816	0.000389078	0.000374199	5.19788e-05	5.10773e-05	4.63324e-06	4.79567e-06	0.0218821	0.00936254	0.00705034	0.003309	0.000736737	0.000429067	4.67213e-05	2.40616e-05
10	1960	9.25281	0.458771	3.92684	0.190415	0	0	0.00939288	0.197443	1.67959	0.262208	0.268851	0.0712725	5.32597	0.499392	1.62848	0.254416	0.309743	0.0733754	0.0102186	0.00373078	0.00323255	0.0017722	6.20753e-05	2.69246e-05	2.7275e-05	1.41952e-05	0.0121284	0.0051421	0.00274856	0.00128077	1.2115e-06	1.02175e-06	0.0002143	0.000151624	0.000507582	0.000485349	6.60918e-05	6.46871e-05	6.3521e-06	6.60382e-06	0.0285593	0.0122505	0.00930007	0.00436448	0.000953492	0.00055273	6.04244e-05	3.10603e-05
11	1961	13.3909	0.663946	6.18964	0.300139	0	0	0.0148055	0.311217	2.64743	0.413303	0.423774	0.112343	7.20128	0.732793	2.57583	0.402318	0.481237	0.11503	0.0141415	0.00518163	0.00526676	0.00291203	9.74427e-05	4.2454e-05	3.7978e-05	1.98611e-05	0.0169158	0.00718415	0.00359614	0.00167039	1.68647e-06	1.42509e-06	0.000279573	0.000197498	0.000709441	0.000675592	8.59483e-05	8.35335e-05	8.55882e-06	8.91308e-06	0.0396854	0.0170805	0.0128848	0.00605283	0.00124795	0.000721413	7.90744e-05	4.0609e-05
12	1962	18.985	0.941311	9.31542	0.451711	0	0	0.0222823	0.468382	3.9844	0.622022	0.637781	0.169076	9.66957	1.05027	3.8812	0.606158	0.720852	0.172844	0.0201237	0.00740297	0.00811047	0.0045237	0.000146789	6.40476e-05	5.45386e-05	2.86832e-05	0.0243205	0.0103519	0.00480064	0.00222766	2.42067e-06	2.05023e-06	0.000372845	0.000263328	0.0010311	0.000980056	0.000115075	0.000110989	1.14745e-05	1.19411e-05	0.0572362	0.0246986	0.0183916	0.00865209	0.00166583	0.000962001	0.000105585	5.4214e-05
13	1963	26.2531	1.30168	13.4402	0.65172	0	0	0.0321485	0.675775	5.74863	0.897446	0.920181	0.24394	12.8129	1.46457	5.59896	0.874444	1.04094	0.249469	0.0289071	0.0106681	0.0118797	0.00667683	0.000212483	9.26786e-05	7.90041e-05	4.17416e-05	0.0352508	0.0150323	0.00654115	0.00303756	3.50479e-06	2.97389e-06	0.000508265	0.000359195	0.0015137	0.00143856	0.000158089	0.000151568	1.54299e-05	1.60248e-05	0.0834692	0.0360707	0.0265076	0.0124877	0.0022691	0.0013109	0.000143893	7.39009e-05
14	1964	35.4133	1.75586	18.7015	0.906852	0	0	0.0447335	0.940319	7.99903	1.24876	1.2804	0.339435	16.7118	1.98846	7.78364	1.21572	1.45442	0.347656	0.0413696	0.0152967	0.0166869	0.00943883	0.000296934	0.000129343	0.00011374	6.02656e-05	0.0507539	0.0216684	0.00905971	0.00421491	5.04374e-06	4.28469e-06	0.00070482	0.000498677	0.00220343	0.00209581	0.000220998	0.000211179	2.09271e-05	2.16811e-05	0.120965	0.0522995	0.0380375	0.0179359	0.00314158	0.0018173	0.000199319	0.000102447
15	1965	46.6838	2.31467	25.2388	1.22384	0	0	0.0603705	1.26901	10.7951	1.68528	1.72797	0.458086	21.445	2.63474	10.4899	1.63857	1.97467	0.470247	0.0585121	0.0216507	0.0226421	0.0128755	0.000402584	0.000175051	0.000161378	8.55956e-05	0.0719935	0.0307435	0.0126577	0.00589782	7.15445e-06	6.08019e-06	0.000986061	0.000698338	0.00315046	0.00300027	0.000311046	0.000296937	2.86405e-05	2.95996e-05	0.172564	0.0745795	0.0538874	0.0254168	0.00438782	0.00254117	0.000278489	0.000143202
16	1966	60.2826	2.98892	33.1928	1.60954	0	0	0.0793961	1.66894	14.1972	2.21639	2.27255	0.602452	27.0899	3.41628	13.7727	2.15162	2.61563	0.620188	0.0814776	0.0301388	0.0298519	0.0170501	0.000531905	0.00023083	0.000224864	0.000119239	0.100269	0.0428058	0.0177154	0.00826724	9.96774e-06	8.47028e-06	0.00138143	0.000979109	0.00440945	0.00420515	0.000437086	0.000417743	3.95063e-05	4.07788e-05	0.241413	0.104267	0.0750839	0.0354114	0.00613993	0.00356006	0.000389753	0.000200543
17	1967	76.4281	3.78945	42.7061	2.07084	0	0	0.102152	2.14727	18.2663	2.85163	2.92387	0.775118	33.722	4.34598	17.6869	2.76354	3.39172	0.800518	0.111551	0.0412185	0.0384206	0.0220248	0.000687394	0.000297717	0.000307413	0.000162797	0.136996	0.0584395	0.0246898	0.0115264	1.36269e-05	1.15737e-05	0.00192621	0.00136557	0.00603862	0.00576657	0.000609375	0.000583656	5.47146e-05	5.64243e-05	0.330914	0.142775	0.102763	0.0484396	0.008557	0.00496334	0.000543162	0.0002795
18	1968	95.3384	4.72705	53.9227	2.61474	0	0	0.128982	2.71125	23.0638	3.6006	3.69182	0.978701	41.4157	5.4368	22.2876	3.48302	4.31786	1.01439	0.150156	0.0553945	0.0484498	0.0278598	0.000871562	0.000376758	0.000412518	0.000218023	0.183713	0.0782885	0.034123	0.0159273	1.82874e-05	1.55198e-05	0.00266187	0.00188679	0.00809985	0.00774481	0.000839791	0.000806737	7.57792e-05	7.81668e-05	0.444733	0.191671	0.138171	0.0650852	0.0118278	0.00685996	0.000750608	0.000386183
19	1969	117.232	5.81257	66.9885	3.24832	0	0	0.160234	3.3682	28.6524	4.47305	4.58637	1.21585	50.2432	6.70174	27.6303	4.31881	5.40951	1.26505	0.198883	0.0732253	0.0600383	0.0346134	0.00108694	0.000469007	0.000543977	0.000286801	0.242086	0.103052	0.0466634	0.0217662	2.41187e-05	2.04497e-05	0.00363765	0.00257718	0.0106587	0.0102035	0.00114203	0.00110074	0.000104632	0.000108047	0.586828	0.252631	0.182682	0.0859841	0.0161785	0.00937859	0.00102634	0.000527937
20	1970	142.326	7.05681	82.0509	3.9787	0	0	0.196263	4.12554	35.0948	5.47881	5.61762	1.48923	60.2756	8.15381	33.7704	5.27972	6.68258	1.55586	0.259468	0.0953204	0.0732828	0.0423429	0.00133607	0.000575525	0.000705821	0.00037109	0.313884	0.133459	0.0630462	0.0293625	3.13009e-05	2.65114e-05	0.00490926	0.00347507	0.0137834	0.0132085	0.00153121	0.00148071	0.00014355	0.000148411	0.761369	0.32738	0.237773	0.111812	0.021866	0.0126611	0.00138653	0.00071281
21	1971	170.841	8.47061	99.2588	4.81311	0	0	0.237425	4.99076	42.455	6.62785	6.79576	1.80155	71.5822	9.80614	40.7634	6.37457	8.1535	1.8903	0.333806	0.122341	0.0882779	0.0511038	0.00162149	0.000697374	0.000902362	0.00047301	0.400996	0.170303	0.0841215	0.0391039	4.00267e-05	3.38648e-05	0.00654041	0.00462448	0.0175453	0.0168295	0.00202437	0.00196407	0.000195329	0.000202294	0.972792	0.417808	0.305041	0.143316	0.0291874	0.0168755	0.00184982	0.000950315
22	1972	202.993	10.0648	118.763	5.7589	0	0	0.284077	5.97143	50.7973	7.93019	8.13111	2.15556	84.2306	11.6719	48.6652	7.61224	9.83919	2.27196	0.423971	0.155006	0.105116	0.0609502	0.00194576	0.00083562	0.00113819	0.000594793	0.505428	0.214428	0.110863	0.0514298	5.05016e-05	4.26799e-05	0.00860364	0.00607596	0.0220188	0.0211386	0.0026404	0.00256991	0.000263318	0.000273262	1.22579	0.5259	0.386207	0.181293	0.0384834	0.0222141	0.0024376	0.00125148
23	1973	239.002	11.8502	140.715	6.82338	0	0	0.336587	7.07521	60.1868	9.39603	9.63409	2.554	98.287	13.7641	57.5316	9.00168	11.7571	2.70451	0.532201	0.194088	0.123886	0.0719354	0.00231143	0.000991334	0.00141812	0.000738727	0.629283	0.266705	0.144352	0.066798	6.29414e-05	5.31333e-05	0.0111794	0.00788412	0.0272805	0.0262099	0.00339971	0.00331855	0.00035134	0.000365239	1.52528	0.653665	0.483101	0.226578	0.050134	0.0288829	0.00317368	0.00162811
24	1974	279.086	13.8376	165.27	8.01403	0	0	0.395322	8.30983	70.6894	11.0356	11.3152	2.99967	113.816	16.0961	67.4188	10.5518	13.925	3.19179	0.660899	0.240422	0.144678	0.0841111	0.00272106	0.00116558	0.00174721	0.000907236	0.774768	0.328058	0.185796	0.0857415	7.75729e-05	6.54117e-05	0.0143563	0.01011	0.0334092	0.03212	0.00432456	0.00423279	0.00046385	0.000483057	1.87637	0.803266	0.597662	0.280075	0.064562	0.0371162	0.00408449	0.0020934
25	1975	323.463	16.0379	192.583	9.33844	0	0	0.460652	9.68311	82.3715	12.8594	13.1852	3.49539	130.881	18.6812	78.3828	12.2718	16.3612	3.73771	0.812659	0.294892	0.167577	0.0975274	0.00317719	0.00135943	0.00213079	0.00110287	0.944199	0.399475	0.236549	0.108875	9.4635e-05	7.97126e-05	0.0182333	0.0128213	0.0404865	0.0389487	0.00543934	0.00533762	0.000606097	0.000632428	2.28447	0.976994	0.731961	0.34275	0.0822431	0.0471798	0.00519983	0.00266297
26	1976	372.352	18.4619	222.81	10.8042	0	0	0.532954	11.203	95.3004	14.8778	15.2547	4.04402	149.542	21.5327	90.48	14.1706	19.0848	4.34635	0.99028	0.358459	0.192668	0.112234	0.00368237	0.00157394	0.00257441	0.00132825	1.14	0.481969	0.298117	0.136842	0.000114378	9.62416e-05	0.0229198	0.0160932	0.0485958	0.0467766	0.00677013	0.00665912	0.000784016	0.000819508	2.75518	1.17718	0.888189	0.415607	0.103707	0.0593617	0.00655275	0.00335342
27	1977	425.972	21.1205	256.111	12.419	0	0	0.612612	12.8773	109.544	17.1014	17.5347	4.64844	169.86	24.6638	103.767	16.2573	22.1149	5.02184	1.19672	0.432131	0.220033	0.12828	0.00423913	0.00181019	0.00308382	0.00158603	1.36466	0.576585	0.37211	0.170313	0.000137061	0.00011521	0.0285324	0.0200046	0.0578223	0.0556862	0.00834454	0.00822517	0.00100416	0.00105117	3.29429	1.40618	1.06863	0.499693	0.129521	0.0739667	0.00817873	0.00418241
28	1978	484.54	24.0244	292.646	14.1906	0	0	0.700438	14.7146	125.171	19.5409	20.036	5.31155	191.894	28.088	118.3	18.5412	25.4713	5.76848	1.43512	0.516991	0.249754	0.145712	0.00484999	0.00206921	0.00366501	0.00187902	1.62078	0.684421	0.46031	0.210068	0.000162952	0.000136837	0.0351986	0.024642	0.0682528	0.0657623	0.0101922	0.0100662	0.00127404	0.00133562	3.90781	1.66655	1.2757	0.596133	0.160313	0.0913364	0.0101168	0.00516959
29	1979	548.275	27.1845	332.577	16.1269	0	0	0.796084	16.7222	142.25	22.2072	22.7699	6.03629	215.698	31.8189	134.137	21.0314	29.1742	6.59068	1.70886	0.614174	0.28191	0.164576	0.00551749	0.0023521	0.00432418	0.00221011	1.91106	0.806626	0.564665	0.256964	0.000192333	0.000161354	0.0430569	0.0301	0.0799763	0.0770915	0.0123448	0.0122145	0.00160208	0.00168188	4.60199	1.96091	1.51192	0.706104	0.196769	0.111846	0.0124098	0.00633696
30	1980	617.397	30.6117	376.068	18.2358	0	0	0.899473	18.9085	160.852	25.1113	25.7475	6.82567	241.329	35.8698	151.333	23.7375	33.2445	7.493	2.02154	0.7249	0.316581	0.184917	0.00624414	0.00265987	0.00506775	0.00258222	2.23825	0.944374	0.687303	0.311888	0.000225492	0.000188999	0.052258	0.0364808	0.0930825	0.0897603	0.0148357	0.0147036	0.00199773	0.00209979	5.38327	2.29189	1.77995	0.830824	0.239642	0.1359	0.0151045	0.00770812
31	1981	692.124	34.3168	423.284	20.5253	0	0	1.01003	21.2819	181.047	28.2645	28.9801	7.68268	268.84	40.2543	169.947	26.669	37.7032	8.48009	2.37693	0.850446	0.353849	0.206787	0.00703246	0.00299358	0.00590228	0.00299834	2.60521	1.09887	0.830486	0.37579	0.000262728	0.000220012	0.0629608	0.043892	0.107663	0.103858	0.0176999	0.0175691	0.00247128	0.00260035	6.25825	2.66225	2.08254	0.971557	0.289733	0.163923	0.0182506	0.00930805
32	1982	772.674	38.3106	474.391	23.0035	0	0	1.15443	23.8534	202.907	31.6747	32.4793	8.61004	298.283	44.986	190.035	29.8321	42.5719	9.55634	2.77895	0.992142	0.393757	0.230213	0.00788423	0.00335407	0.00683479	0.00346175	3.01495	1.2714	0.996619	0.449694	0.000304355	0.000254654	0.0753335	0.0524473	0.123815	0.119481	0.0209743	0.0208487	0.00303374	0.00319529	7.23402	3.07498	2.4226	1.12966	0.347889	0.196367	0.0219009	0.0111636
33	1983	859.266	42.604	529.558	25.6786	0	0	1.70268	26.6092	226.51	35.3225	36.2573	9.60794	329.708	50.0784	211.661	33.2059	47.8736	10.7231	3.23184	1.1514	0.435903	0.255014	0.00879087	0.00373764	0.00787135	0.00397504	3.47008	1.4631	1.18833	0.534708	0.000350651	0.000293149	0.0895583	0.0622699	0.141619	0.136707	0.0246972	0.0245813	0.00369776	0.00389808	8.31685	3.53262	2.80285	1.30639	0.415045	0.233733	0.0261133	0.0133041
34	1984	952.119	47.2078	588.956	28.5588	0	0	3.06946	29.5348	251.933	39.1845	40.3268	10.6762	363.163	55.5454	234.888	36.7661	53.6319	11.9813	3.74008	1.32968	0.479384	0.280701	0.00974148	0.0041396	0.00901627	0.00453987	3.97239	1.67474	1.40838	0.631978	0.000401814	0.000335655	0.105824	0.0734871	0.161115	0.155578	0.0289071	0.0288067	0.00447694	0.0047232	9.51111	4.03688	3.22548	1.50274	0.492178	0.276535	0.0309483	0.0157601
35	1985	1051.45	52.1329	652.756	31.6525	-8.57771e-05	0.000519267	5.37809	32.6358	279.253	43.2616	44.6998	11.8169	398.696	61.4007	259.774	40.5125	59.8701	13.3344	4.30833	1.52848	0.52388	0.307014	0.0107338	0.00455907	0.010273	0.0051575	4.5233	1.90697	1.65959	0.742672	0.000458006	0.000382298	0.124323	0.0862279	0.182316	0.176109	0.0336416	0.0335636	0.00538588	0.00568611	10.8198	4.58898	3.69247	1.71964	0.580295	0.325302	0.0364681	0.018563
36	1986	1157.48	57.3902	721.132	34.9681	-7.41892e-05	0.000698236	8.73588	35.9158	308.544	47.5562	49.3883	13.0325	436.352	67.6579	286.379	44.4467	66.6117	14.7862	4.94146	1.74937	0.569259	0.333845	0.0117662	0.00499539	0.0116447	0.00582898	5.12409	2.16035	1.94488	0.867981	0.000519375	0.000433192	0.145248	0.100622	0.205221	0.198303	0.0389372	0.0388898	0.00644012	0.00680337	12.2453	5.18988	4.2057	1.95795	0.680428	0.380569	0.0427365	0.0217454
37	1987	1270.43	62.9904	794.257	38.514	0.00385979	0.0161235	13.2339	39.3803	339.882	52.0725	54.4045	14.3253	476.175	74.331	314.761	48.5719	73.881	16.3406	5.64463	1.994	0.615453	0.361145	0.0128372	0.00544799	0.0131341	0.00655512	5.77584	2.4354	2.26721	1.00912	0.000586051	0.000488437	0.168798	0.116802	0.229826	0.222154	0.0448292	0.0448218	0.00765636	0.00809275	13.7899	5.84041	4.76698	2.21851	0.793644	0.442888	0.0498192	0.0253404
38	1988	1390.52	68.9444	872.31	42.2989	0.16205	0.0357127	18.8229	43.0333	373.345	56.8141	59.7608	15.6981	518.207	81.4337	344.98	52.8911	81.7025	18.0018	6.42326	2.26408	0.662406	0.388878	0.0139454	0.00591627	0.0147436	0.00733659	6.47953	2.73261	2.62965	1.1673	0.000658151	0.000548125	0.195169	0.134899	0.256122	0.247653	0.0513511	0.0513943	0.00905239	0.00957314	15.4555	6.54133	5.37802	2.5021	0.921033	0.512815	0.057783	0.0293819
39	1989	1517.96	75.2631	955.468	46.3313	0.647416	0.0563002	25.4327	46.8784	409.009	61.7848	65.4693	17.1532	562.489	88.9801	377.094	57.4071	90.1011	19.774	7.28291	2.56136	0.710054	0.417008	0.0150893	0.00639958	0.0164754	0.00817396	7.23603	3.05241	3.03528	1.34377	0.000735784	0.000612339	0.22456	0.155046	0.284098	0.274792	0.058536	0.0586412	0.0106466	0.0112639	17.2442	7.29339	6.04051	2.80952	1.0637	0.590917	0.0666961	0.0339047
40	1990	1652.97	81.9574	1043.91	50.6199	1.50077	0.108721	33.1268	50.9208	446.952	66.9884	71.5426	18.6933	609.06	96.984	411.163	62.1231	99.1023	21.6613	8.22948	2.88768	0.758338	0.445501	0.0162674	0.00689729	0.0183315	0.00906765	8.04609	3.39518	3.48725	1.53976	0.000819044	0.000681152	0.257169	0.177374	0.31374	0.303558	0.0664146	0.0665942	0.0124585	0.0131858	19.1575	8.09726	6.75605	3.14149	1.22278	0.677762	0.0766275	0.0389438
41	1991	1795.78	89.038	1137.82	55.1736	2.76367	0.195978	41.969	55.1654	487.253	72.4288	77.9933	20.321	657.958	105.46	447.245	67.0423	108.732	23.6682	9.26914	3.24498	0.8072	0.474324	0.0174782	0.00740877	0.0203134	0.010018	8.91031	3.76127	3.98873	1.75653	0.000908013	0.000754627	0.293195	0.202015	0.345032	0.333936	0.0750162	0.0752836	0.0145085	0.0153605	21.1971	8.95354	7.52616	3.49873	1.39941	0.773924	0.0876474	0.0445351
42	1992	1946.6	96.516	1237.38	60.0013	4.47701	0.316595	52.0246	59.6166	529.992	78.11	84.8341	22.039	709.218	114.421	485.401	72.1683	119.016	25.7992	10.4083	3.63527	0.856585	0.503445	0.0187202	0.00793338	0.0224227	0.011025	9.82918	4.15097	4.54296	1.99532	0.00100276	0.000832816	0.332832	0.2291	0.377957	0.365908	0.0843685	0.0847376	0.0168178	0.0178105	23.3643	9.86279	8.3523	3.8819	1.59476	0.879976	0.0998265	0.0507145
43	1993	2105.65	104.402	1342.78	65.1119	6.68238	0.472346	63.3586	64.2791	575.247	84.0362	92.0779	23.85	762.874	123.882	525.689	77.5048	129.982	28.0588	11.6537	4.0606	0.90644	0.532834	0.0199918	0.00847051	0.0246603	0.0120889	10.8031	4.56455	5.15315	2.25737	0.00110335	0.000915769	0.376275	0.258757	0.412492	0.399456	0.0944983	0.0949835	0.0194083	0.0205587	25.6606	10.8255	9.23585	4.29164	1.80999	0.996496	0.113236	0.0575185
44	1994	2273.15	112.707	1454.19	70.5145	9.42258	0.666197	76.0356	69.1577	623.101	90.2116	99.7373	25.7567	818.961	133.856	568.17	83.0554	141.656	30.4516	13.0119	4.52308	0.956712	0.56246	0.0212917	0.00901951	0.0270275	0.0132097	11.8325	5.00223	5.82258	2.54395	0.00120984	0.00100353	0.423721	0.291116	0.448616	0.43456	0.105431	0.106048	0.0223022	0.0236286	28.0869	11.8421	10.1782	4.72859	2.04629	1.12407	0.127948	0.0649843
45	1995	2449.32	121.442	1571.81	76.2183	12.7433	0.901404	90.1175	74.2572	673.633	96.6408	107.826	27.7619	877.508	144.359	612.902	88.8243	154.066	32.9824	14.4904	5.02494	1.00736	0.592298	0.0226184	0.00957979	0.0295247	0.0143871	12.9174	5.46418	6.55452	2.85628	0.00132226	0.00109612	0.475357	0.326304	0.486305	0.471195	0.11719	0.117954	0.025523	0.0270448	30.6445	12.9131	11.1806	5.19331	2.30484	1.26326	0.144034	0.0731485
46	1996	2634.38	130.617	1695.83	82.2322	16.6909	1.18096	105.666	79.5831	726.926	103.328	116.356	29.8684	938.546	155.404	659.945	94.8159	167.24	35.6562	16.0966	5.56846	1.05833	0.622323	0.0239706	0.0101508	0.0321524	0.0156208	14.0579	5.95054	7.35226	3.19559	0.00144064	0.00119356	0.531372	0.364446	0.525532	0.50934	0.129797	0.130725	0.0290945	0.0308322	33.3341	14.0387	12.2442	5.68636	2.58683	1.41465	0.161566	0.0820486
47	1997	2828.55	140.245	1826.45	88.5655	21.3132	1.50825	122.741	85.14	783.063	110.279	125.341	32.0791	1002.1	167.006	709.36	101.035	181.206	38.478	17.8382	6.15596	1.10959	0.652511	0.0253469	0.0107319	0.0349109	0.0169105	15.2541	6.46143	8.21908	3.56311	0.00156501	0.00129587	0.591949	0.405664	0.566269	0.548968	0.143273	0.144381	0.0330411	0.0350165	36.1566	15.2194	13.3701	6.20825	2.89346	1.57881	0.180618	0.0917219
48	1998	3032.04	150.334	1963.84	95.2279	26.6601	1.8871	141.399	90.9334	842.127	117.497	134.795	34.3968	1068.2	179.179	761.205	107.485	195.993	41.4528	19.7234	6.79001	1.1611	0.682845	0.0267461	0.0113226	0.0378001	0.0182558	16.506	6.99692	9.15825	3.96003	0.00169537	0.00140306	0.657265	0.450076	0.60849	0.590053	0.157635	0.15894	0.037388	0.039624	39.1126	16.4553	14.5595	6.75946	3.22593	1.75631	0.201261	0.102205
49	1999	3245.08	160.897	2108.21	102.228	32.7814	2.32073	161.7	96.9685	904.201	124.989	144.73	36.8246	1136.87	191.938	815.54	114.173	211.63	44.5858	21.7603	7.47303	1.21284	0.713304	0.0281669	0.0119224	0.0408202	0.0196562	17.8132	7.55706	10.173	4.38756	0.00183173	0.00151512	0.7275	0.497802	0.652165	0.632569	0.172901	0.174422	0.0421604	0.0446809	42.2029	17.7468	15.8133	7.34048	3.58543	1.94771	0.223567	0.113537
50	2000	3467.89	171.944	2259.76	109.577	39.7295	2.8128	183.697	103.251	969.37	132.76	155.161	39.3654	1208.13	205.296	872.427	121.104	228.146	47.8825	23.9578	8.20767	1.26476	0.743872	0.0296082	0.0125307	0.0439708	0.0211111	19.1758	8.14186	11.2667	4.84686	0.00197409	0.00163207	0.802823	0.548957	0.697264	0.676488	0.189088	0.190842	0.0473842	0.0502143	45.4278	19.0941	17.1325	7.95174	3.97315	2.15356	0.247609	0.125755
51	2001	3700.68	183.486	2418.67	117.282	47.5552	3.36705	207.447	109.787	1037.72	140.814	166.101	42.0222	1282.01	219.269	931.923	128.282	245.572	51.348	26.3242	8.99653	1.31685	0.774532	0.0310689	0.0131471	0.0472516	0.0226199	20.5933	8.7513	12.4426	5.33915	0.00212244	0.00175389	0.883411	0.603659	0.743756	0.721781	0.206211	0.208215	0.0530854	0.0562512	48.788	20.4973	18.5181	8.59367	4.39031	2.37443	0.273458	0.138895
52	2002	3943.67	195.534	2585.15	125.355	56.3142	3.98763	232.999	116.58	1109.33	149.159	177.563	44.798	1358.52	233.87	994.09	135.714	263.936	54.988	28.8689	9.84249	1.36908	0.805277	0.032548	0.0137712	0.0506619	0.024182	22.0654	9.38537	13.7038	5.86556	0.00227677	0.00188056	0.969424	0.662019	0.79161	0.768421	0.224283	0.226557	0.0592907	0.0628193	52.2838	21.9566	19.9709	9.26667	4.83809	2.61087	0.301186	0.152996
53	2003	4197.09	208.099	2759.41	133.806	66.062	4.67856	260.404	123.639	1184.3	157.799	189.562	47.696	1437.68	249.115	1058.99	143.406	283.271	58.8083	31.6014	10.7484	1.42145	0.836097	0.0340445	0.0144025	0.0542011	0.0257965	23.5918	10.044	15.0537	6.42719	0.00243705	0.00201208	1.06102	0.724141	0.840797	0.81638	0.243314	0.245877	0.0660272	0.0699463	55.9155	23.4723	21.4918	9.97108	5.31766	2.86341	0.330863	0.168095
54	2004	4461.15	221.192	2941.63	142.643	76.8558	5.44331	289.708	130.969	1262.7	166.742	202.111	50.7192	1519.51	265.018	1126.68	151.365	303.607	62.8145	34.5318	11.7171	1.47393	0.866987	0.0355577	0.0150408	0.0578684	0.0274628	25.1719	10.7271	16.4953	7.02514	0.00260325	0.0021484	1.15834	0.79013	0.891286	0.86563	0.263317	0.266186	0.0733221	0.0776605	59.6835	25.0445	23.0814	10.7073	5.83021	3.13258	0.362559	0.184228
55	2005	4736.07	234.823	3132.04	151.875	88.7532	6.28596	320.957	138.575	1344.64	175.993	215.225	53.8708	1604.03	281.594	1197.22	159.596	324.975	67.0126	37.6698	12.7516	1.52653	0.897943	0.0370868	0.0156857	0.0616629	0.02918	26.8054	11.4347	18.0318	7.66052	0.00277534	0.00228952	1.26155	0.860088	0.943047	0.916142	0.284299	0.287496	0.0812028	0.08599	63.5881	26.6732	24.7406	11.4755	6.3769	3.4189	0.396344	0.201433
56	2006	5022.08	249.004	3330.83	161.514	101.814	7.211	354.194	146.465	1430.18	185.56	228.917	57.1541	1691.25	298.858	1270.67	168.108	347.407	71.4087	41.0261	13.855	1.57924	0.928966	0.0386312	0.0163369	0.0655836	0.0309474	28.4917	12.1665	19.6664	8.33437	0.00295329	0.00243541	1.37079	0.934115	0.996052	0.967892	0.306268	0.309811	0.089697	0.094963	67.6295	28.3587	26.4701	12.2762	6.95888	3.72289	0.432287	0.219745
57	2007	5319.38	263.745	3538.21	171.57	116.099	8.2231	389.456	154.644	1519.43	195.449	243.202	60.5724	1781.17	316.824	1347.09	176.908	370.936	76.0087	44.6118	15.0307	1.63207	0.960061	0.0401904	0.0169942	0.0696297	0.0327642	30.2304	12.9226	21.402	9.04773	0.00313707	0.00258604	1.48618	1.0123	1.05028	1.02086	0.329232	0.333141	0.0988322	0.104608	71.8083	30.1012	28.2705	13.1097	7.5773	4.04505	0.470455	0.239202
58	2008	5628.21	279.057	3754.4	182.053	131.668	9.32617	426.785	163.119	1612.48	205.667	258.094	64.1288	1873.82	335.508	1426.54	186.002	395.594	80.819	48.4376	16.282	1.68501	0.991227	0.0417638	0.0176573	0.0738002	0.0346297	32.0208	13.7027	23.2419	9.80162	0.00332663	0.00274139	1.60787	1.09474	1.10569	1.07501	0.353197	0.357492	0.108637	0.114953	76.1246	31.9009	30.1425	13.9762	8.23331	4.38586	0.510918	0.259838
59	2009	5948.78	294.952	3979.59	192.973	148.585	10.5246	466.219	171.896	1709.41	216.222	273.608	67.8268	1969.19	354.923	1509.09	195.399	421.414	85.8457	52.5147	17.612	1.73809	1.02247	0.0433511	0.0183261	0.0780939	0.0365428	33.8625	14.5068	25.189	10.5971	0.00352194	0.00290141	1.73598	1.18154	1.16226	1.13032	0.378168	0.382868	0.119138	0.126028	80.5788	33.7578	32.0868	14.876	8.92806	4.74585	0.553741	0.281692
60	2010	6281.31	311.439	4214.01	204.339	166.912	11.8227	507.787	180.984	1810.31	227.122	289.758	71.6697	2067.3	375.086	1594.79	205.108	448.429	91.0955	56.8552	19.0243	1.79132	1.0538	0.0449521	0.0190005	0.08251	0.0385031	35.755	15.3347	27.2463	11.4351	0.00372296	0.00306609	1.87064	1.27276	1.21998	1.18679	0.404149	0.409275	0.130365	0.137861	85.1714	35.6721	34.1041	15.8094	9.66264	5.12549	0.598991	0.304798
61	2011	6626.02	328.53	4457.86	216.163	186.713	13.2253	551.529	190.387	1915.28	238.373	306.559	75.6607	2168.15	396.011	1683.7	215.135	476.671	96.5745	61.4701	20.5224	1.8447	1.08522	0.0465664	0.0196803	0.0870471	0.0405096	37.6976	16.1864	29.4169	12.3166	0.00392963	0.00323537	2.01198	1.36852	1.27881	1.24437	0.431145	0.436717	0.142345	0.150479	89.9023	37.6441	36.1949	16.7767	10.4382	5.52527	0.646735	0.329191
62	2012	6983.12	346.236	4711.37	228.456	208.052	14.737	597.475	200.114	2024.41	249.984	324.025	79.8034	2271.76	417.714	1775.89	225.49	506.175	102.29	66.3717	22.1099	1.89826	1.11676	0.0481938	0.0203655	0.0917039	0.0425613	39.6898	17.0615	31.7036	13.2426	0.00414191	0.00340922	2.1601	1.46889	1.33873	1.30305	0.459157	0.465195	0.155107	0.163913	94.7721	39.6739	38.3597	17.7781	11.2558	5.94565	0.697037	0.354907
63	2013	7352.85	364.568	4974.74	241.227	230.997	16.3628	645.647	210.172	2137.79	261.964	342.172	84.1012	2378.11	440.208	1871.41	236.181	536.975	108.247	71.5733	23.7907	1.95204	1.14842	0.0498346	0.0210561	0.0964796	0.0446576	41.731	17.9602	34.1094	14.214	0.00435977	0.00358763	2.31512	1.57395	1.39973	1.36281	0.488187	0.494713	0.168679	0.178191	99.7815	41.7619	40.5993	18.8139	12.1166	6.3871	0.749961	0.381982
64	2014	7735.42	383.536	5248.2	254.489	255.616	18.1075	696.07	220.568	2255.51	274.32	361.013	88.5576	2487.22	463.509	1970.33	247.218	569.106	114.455	77.0878	25.5686	2.00606	1.18023	0.051489	0.0217522	0.101373	0.0467981	43.8207	18.8822	36.637	15.2317	0.00458317	0.00377057	2.47713	1.68378	1.46178	1.42364	0.518236	0.525271	0.183089	0.19334	104.931	43.9086	42.9142	19.8843	13.0217	6.85005	0.805571	0.410448
65	2015	8131.04	403.152	5531.97	268.251	281.978	19.9755	748.765	231.311	2377.67	287.063	380.565	93.1761	2599.07	487.634	2072.7	258.61	602.603	120.92	82.929	27.4476	2.06037	1.21221	0.0531572	0.022454	0.106384	0.0489823	45.9587	19.8275	39.2894	16.2965	0.00481208	0.00395801	2.64623	1.79844	1.52488	1.48553	0.549305	0.556871	0.198365	0.20939	110.222	46.1141	45.3051	20.9898	13.9721	7.33496	0.863929	0.440342
66	2016	8539.94	423.426	5826.27	282.523	310.151	21.9714	803.754	242.407	2504.36	300.2	400.843	97.9603	2713.67	512.596	2178.59	270.367	637.501	127.648	89.1102	29.4316	2.11499	1.24437	0.0548395	0.0231615	0.111511	0.0512092	48.1443	20.796	42.0693	17.4094	0.00504645	0.00414994	2.82253	1.91803	1.58901	1.54846	0.581395	0.589512	0.214536	0.226369	115.654	48.3786	47.7725	22.1304	14.9688	7.84226	0.925096	0.471698
67	2017	8962.34	444.37	6131.33	297.314	340.205	24.1003	861.054	253.865	2635.68	313.74	421.861	102.914	2831.01	538.411	2288.06	282.498	673.836	134.647	95.6454	31.5243	2.16997	1.27676	0.0565363	0.0238748	0.116754	0.0534785	50.3772	21.7875	44.9796	18.5711	0.00528625	0.00434632	3.00612	2.0426	1.65416	1.61243	0.614505	0.623196	0.23163	0.244304	121.228	50.7026	50.3172	23.3064	16.013	8.37238	0.989136	0.504548
68	2018	9398.46	465.993	6447.37	312.637	372.211	26.3673	920.68	265.691	2771.73	327.693	443.636	108.04	2951.1	565.095	2401.18	295.014	711.644	141.925	102.549	33.7302	2.22536	1.30938	0.0582484	0.0245944	0.122111	0.0557898	52.6571	22.802	48.0229	19.7826	0.00553148	0.00454716	3.19708	2.17223	1.72032	1.67744	0.648636	0.657923	0.249675	0.263223	126.947	53.0867	52.9399	24.5184	17.1056	8.92575	1.05611	0.538928
69	2019	9848.52	488.308	6774.61	328.506	406.241	28.7781	982.645	277.895	2912.6	342.068	466.182	113.343	3073.91	592.664	2517.99	307.924	750.961	149.489	109.837	36.0542	2.2812	1.34227	0.0599762	0.0253203	0.127582	0.0581428	54.9838	23.8396	51.202	21.0446	0.00578212	0.00475247	3.3955	2.307	1.7875	1.74347	0.68379	0.693695	0.268699	0.283155	132.81	55.5317	55.6413	25.7666	18.2478	9.50281	1.12608	0.574871
70	2020	10312.7	511.325	7113.3	344.929	442.368	31.3375	1046.96	290.484	3058.39	356.876	489.516	118.826	3199.43	621.133	2638.56	321.239	791.825	157.345	117.524	38.5004	2.33754	1.37545	0.0617205	0.0260529	0.133168	0.0605372	57.3571	24.9001	54.5198	22.3581	0.00603815	0.00496222	3.60147	2.44697	1.8557	1.81054	0.719965	0.730513	0.28873	0.304127	138.819	58.038	58.4222	27.0513	19.4406	10.104	1.1991	0.612411
71	2021	10791.3	535.054	7463.65	361.917	480.664	34.0504	1113.64	303.465	3209.2	372.125	513.654	124.494	3327.68	650.517	2762.96	334.969	834.271	165.503	125.625	41.0733	2.39443	1.40896	0.063482	0.0267924	0.138868	0.0629729	59.7766	25.9836	57.9789	23.7238	0.00629956	0.00517638	3.81508	2.59222	1.9249	1.87864	0.757161	0.768374	0.309796	0.326168	144.976	60.606	61.2833	28.3728	20.6851	10.7297	1.27524	0.651582
72	2022	11284.5	559.507	7825.91	379.482	521.201	36.9222	1182.69	316.848	3365.13	387.825	538.61	130.349	3458.62	680.831	2891.24	349.125	878.337	173.968	134.156	43.777	2.45192	1.44283	0.0652616	0.0275392	0.14468	0.0654492	62.2423	27.09	61.582	25.1425	0.00656632	0.00539494	4.0364	2.7428	1.99511	1.94778	0.795379	0.807278	0.331925	0.349305	151.281	63.2366	64.2253	29.7314	21.9822	11.3803	1.35455	0.692418
73	2023	11792.5	584.695	8200.29	397.635	564.055	39.9581	1254.12	330.642	3526.27	403.987	564.4	136.395	3592.24	712.09	3023.48	363.718	924.061	182.75	143.133	46.6168	2.51007	1.47709	0.0670601	0.0282938	0.150606	0.0679663	64.754	28.2195	65.3319	26.6151	0.00683846	0.00561794	4.26551	2.8988	2.06634	2.01796	0.834618	0.847229	0.355145	0.373566	157.737	65.9304	67.2492	31.1276	23.333	12.0564	1.4371	0.73495
74	2024	12315.6	610.629	8587.04	416.387	609.299	43.1632	1327.94	344.854	3692.73	420.621	591.042	142.637	3728.54	744.312	3159.72	378.758	971.48	191.856	152.573	49.5973	2.56894	1.51177	0.0688786	0.0290564	0.156645	0.0705241	67.3118	29.3721	69.2313	28.1423	0.00711595	0.00584536	4.5025	3.06027	2.13859	2.08918	0.87488	0.888225	0.379484	0.398978	164.345	68.6881	70.3558	32.5618	24.7386	12.7582	1.52295	0.779216
75	2025	12853.9	637.319	8986.39	435.751	657.009	46.5432	1404.14	359.494	3864.6	437.736	618.551	149.078	3867.5	777.513	3300.03	394.258	1020.63	201.294	162.491	52.7229	2.62858	1.54691	0.0707181	0.0298276	0.162797	0.0731226	69.9156	30.5479	73.2827	29.7251	0.00739881	0.00607719	4.74743	3.22727	2.21187	2.16146	0.916163	0.930271	0.40497	0.42557	171.107	71.5106	73.5459	34.0342	26.2	13.4862	1.61215	0.825251
76	2026	13407.7	664.777	9398.57	455.738	707.26	50.1033	1482.73	374.57	4041.99	455.345	646.942	155.723	4009.1	811.707	3444.48	410.228	1071.56	211.071	172.904	55.9992	2.68907	1.58254	0.0725799	0.0306078	0.169063	0.0757616	72.5655	31.747	77.4887	31.364	0.00768705	0.00631347	5.00037	3.39987	2.2862	2.23481	0.958467	0.973362	0.431629	0.453367	178.025	74.3988	76.8205	35.5452	27.7181	14.2408	1.70476	0.873087
77	2027	13977.2	693.013	9823.84	476.36	760.13	53.8489	1563.72	390.09	4225	473.459	676.233	162.574	4153.32	846.912	3593.12	426.68	1124.29	221.197	183.832	59.4312	2.75045	1.6187	0.0744651	0.0313977	0.175443	0.0784416	75.2618	32.9696	81.8522	33.0598	0.00798072	0.00655426	5.26139	3.57814	2.36159	2.30925	1.00179	1.0175	0.459491	0.482398	185.102	77.3539	80.1806	37.0956	29.294	15.0223	1.80084	0.922755
78	2028	14562.6	722.038	10262.4	497.629	815.694	57.7854	1647.09	406.066	4413.74	492.086	706.44	169.636	4300.13	883.141	3746.01	443.624	1178.88	231.679	195.292	63.0242	2.81279	1.65543	0.0763751	0.0321976	0.181938	0.0811632	78.0049	34.2158	86.3759	34.8136	0.00827984	0.00679959	5.53058	3.76215	2.43807	2.3848	1.04615	1.06269	0.488583	0.512689	192.339	80.3769	83.6275	38.6857	30.9288	15.8314	1.90046	0.974292
79	2029	15164.1	751.864	10714.6	519.557	874.031	61.9183	1732.86	422.506	4608.3	511.239	737.58	176.912	4449.52	920.409	3903.23	461.073	1235.35	242.526	207.303	66.7834	2.87615	1.69274	0.078311	0.0330082	0.18855	0.0839269	80.7951	35.4858	91.0626	36.6259	0.00858448	0.0070495	5.80801	3.95196	2.51566	2.46148	1.09154	1.10894	0.518933	0.544268	199.739	83.4689	87.1622	40.316	32.6235	16.6683	2.00368	1.02773
80	2030	15782	782.501	11180.5	542.155	935.217	66.2531	1821.02	439.414	4808.8	530.929	769.67	184.408	4601.46	958.734	4064.83	479.038	1293.76	253.746	219.884	70.7145	2.94057	1.73069	0.0802742	0.0338297	0.195278	0.0867331	83.6329	36.78	95.915	38.4979	0.00889468	0.00730406	6.09376	4.14766	2.59439	2.53931	1.13796	1.15625	0.550569	0.577162	207.306	86.6311	90.7861	41.9872	34.3793	17.5336	2.11056	1.08311
81	2031	16416.5	813.959	11660.6	565.435	999.332	70.7952	1911.57	456.804	5015.34	551.167	802.727	192.126	4755.92	998.135	4230.88	497.531	1354.13	265.347	233.055	74.8231	3.00613	1.76932	0.0822659	0.034663	0.202125	0.0895824	86.5188	38.0984	100.936	40.4302	0.00921051	0.0075633	6.38791	4.34931	2.67428	2.61834	1.18542	1.20463	0.58352	0.611398	215.043	89.8648	94.5004	43.6999	36.1971	18.4275	2.22115	1.14047
82	2032	17067.8	846.251	12154.9	589.407	1066.45	75.5505	2004.52	474.683	5228.03	571.963	836.767	200.071	4912.87	1038.62	4401.44	516.563	1416.52	277.339	246.834	79.1143	3.07288	1.80865	0.0842877	0.0355088	0.209092	0.0924755	89.4536	39.4416	106.128	42.4236	0.00953202	0.00782729	6.69052	4.55696	2.75536	2.69858	1.23392	1.25408	0.617812	0.647002	222.951	93.1713	98.3065	45.4545	38.0781	19.3505	2.33553	1.19983
83	2033	17736.1	879.387	12663.8	614.081	1136.66	80.5246	2099.85	493.063	5446.96	593.327	871.807	208.247	5072.29	1080.22	4576.57	536.147	1480.96	289.729	261.241	83.5932	3.14087	1.84871	0.0863408	0.0363675	0.216181	0.0954132	92.4377	40.8097	111.495	44.4789	0.00985931	0.00809609	7.0017	4.7707	2.83766	2.78007	1.28348	1.30461	0.653476	0.684006	231.035	96.5519	102.206	47.2518	40.0234	20.3032	2.45375	1.26124
84	2034	18421.6	913.377	13187.5	639.471	1210.02	85.7228	2197.58	511.952	5672.26	615.27	907.866	216.658	5234.14	1122.93	4756.34	556.294	1547.49	302.527	276.299	88.2665	3.21014	1.88952	0.0884263	0.0372393	0.223393	0.0983961	95.472	42.2031	117.039	46.5973	0.0101924	0.00836977	7.32151	4.99061	2.92121	2.86283	1.33409	1.35623	0.690539	0.722436	239.298	100.008	106.2	49.0925	42.0341	21.286	2.57589	1.32473
85	2035	19124.6	948.233	13726.2	665.594	1286.63	91.1499	2297.71	531.354	5904.03	637.806	944.961	225.308	5398.39	1166.79	4940.81	577.015	1616.16	315.742	292.027	93.1406	3.28072	1.93109	0.0905453	0.0381248	0.23073	0.101425	98.5571	43.6222	122.763	48.7796	0.0105315	0.00864835	7.65006	5.21677	3.00605	2.94689	1.38577	1.40894	0.729031	0.762321	247.743	103.541	110.29	50.9771	44.1114	22.2993	2.70201	1.39034
86	2036	19845.3	983.966	14280.3	692.462	1366.56	96.8118	2400.26	551.279	6142.39	660.945	983.11	234.202	5565.01	1211.8	5130.05	598.323	1687	329.382	308.449	98.2218	3.35267	1.97344	0.0926987	0.0390243	0.238193	0.104501	101.694	45.0673	128.67	51.0268	0.0108765	0.00893189	7.98742	5.44927	3.09219	3.0323	1.43853	1.46276	0.768981	0.80369	256.372	107.152	114.477	52.9065	46.2564	23.3437	2.83217	1.45811
87	2037	20583.9	1020.59	14849.9	720.085	1449.88	102.714	2505.23	571.752	6387.43	684.695	1022.33	243.342	5733.95	1257.98	5324.11	620.229	1760.07	343.456	325.584	103.516	3.42602	2.01663	0.0948881	0.039939	0.245785	0.107624	104.883	46.539	134.763	53.3396	0.0112276	0.00922052	8.33369	5.68817	3.17969	3.11909	1.49236	1.51769	0.810417	0.846569	265.191	110.843	118.764	54.8813	48.4703	24.4196	2.96644	1.52809
88	2038	21340.6	1058.11	15435.4	748.474	1536.68	108.863	2612.62	592.773	6639.29	709.066	1062.64	252.735	5905.19	1305.35	5523.07	642.744	1835.4	357.971	343.455	109.028	3.50083	2.06067	0.0971145	0.0408693	0.253507	0.110796	108.125	48.0376	141.046	55.7192	0.0115849	0.00951428	8.68895	5.93356	3.26858	3.20728	1.54729	1.57375	0.85337	0.890988	274.201	114.615	123.152	56.9021	50.7543	25.5275	3.10489	1.6003
89	2039	22115.6	1096.53	16036.9	777.639	1627.03	115.263	2722.42	614.347	6898.04	734.072	1104.05	262.382	6078.68	1353.93	5726.98	665.881	1913.03	372.938	362.082	114.765	3.57714	2.1056	0.0993797	0.0418154	0.261364	0.114018	111.422	49.5636	147.521	58.1664	0.0119484	0.00981334	9.0533	6.18552	3.35889	3.29687	1.60332	1.63094	0.897867	0.936977	283.409	118.47	127.642	58.97	53.1094	26.6679	3.2476	1.67479
90	2040	22909.2	1135.88	16654.8	807.597	1721.02	121.92	2834.6	636.493	7163.82	759.726	1146.59	272.29	6254.4	1403.72	5935.92	689.655	1993	388.366	381.487	120.733	3.65505	2.15149	0.101686	0.0427788	0.269358	0.117293	114.776	51.118	154.191	60.6822	0.0123185	0.0101178	9.42684	6.44414	3.45072	3.38801	1.66048	1.68928	0.943936	0.984559	292.818	122.411	132.237	61.0859	55.537	27.8413	3.39462	1.75159
91	2041	23721.6	1176.16	17289.3	838.362	1818.73	128.841	2949.18	659.22	7436.73	786.04	1190.27	282.462	6432.31	1454.75	6149.94	714.076	2075.37	404.264	401.692	126.939	3.73458	2.19835	0.104035	0.0437599	0.277493	0.120621	118.186	52.701	161.061	63.2677	0.0126953	0.0104279	9.80968	6.70951	3.5441	3.48071	1.71876	1.74879	0.991607	1.03377	302.435	126.44	136.94	63.2508	58.0383	29.0483	3.54603	1.83076
92	2042	24553	1217.38	17940.7	869.946	1920.24	136.032	3066.18	682.536	7716.9	813.025	1235.11	292.903	6612.35	1507.03	6369.12	739.157	2160.17	420.642	422.723	133.39	3.81571	2.24617	0.106426	0.0447588	0.28577	0.124003	121.656	54.3132	168.132	65.924	0.0130787	0.0107436	10.2019	6.98174	3.63906	3.57502	1.7782	1.80949	1.04091	1.08463	312.262	130.558	141.75	65.4655	60.6145	30.2893	3.70191	1.91233
93	2043	25403.6	1259.56	18609.2	902.363	2025.62	143.498	3185.66	706.448	8004.44	840.69	1281.13	303.616	6794.48	1560.59	6593.52	764.907	2247.45	437.51	444.605	140.093	3.89843	2.29494	0.108859	0.0457756	0.294192	0.127441	125.184	55.9551	175.41	68.6523	0.013469	0.0110651	10.6037	7.26091	3.73563	3.67096	1.8388	1.87138	1.09189	1.13718	322.303	134.766	146.672	67.7308	63.2671	31.565	3.86234	1.99635
94	2044	26273.7	1302.7	19295.1	935.625	2134.94	151.244	3307.63	730.963	8299.47	869.045	1328.35	314.607	6978.65	1615.43	6823.21	791.337	2337.25	454.876	467.363	147.054	3.98272	2.34464	0.111336	0.0468103	0.302762	0.130936	128.773	57.6271	182.897	71.4537	0.0138663	0.0113924	11.0151	7.54714	3.83385	3.76855	1.90058	1.93449	1.14456	1.19145	332.562	139.067	151.705	70.0475	65.9975	32.876	4.0274	2.08286
95	2045	27163.5	1346.81	19998.7	969.745	2248.29	159.275	3432.16	756.091	8602.11	898.099	1376.79	325.88	7164.81	1671.57	7058.25	818.459	2429.62	472.75	491.022	154.282	4.06854	2.39525	0.113855	0.047863	0.311481	0.134488	132.424	59.3297	190.597	74.3293	0.0142705	0.0117256	11.4363	7.84052	3.93373	3.86784	1.96355	1.99883	1.19896	1.24746	343.042	143.461	156.853	72.4166	68.8069	34.2228	4.19717	2.1719
96	2046	28073.1	1391.92	20720.2	1004.74	2365.74	167.598	3559.29	781.838	8912.49	927.861	1426.46	337.438	7352.91	1729.04	7298.73	846.281	2524.61	491.142	515.611	161.783	4.15586	2.44676	0.116417	0.0489335	0.320352	0.138099	136.137	61.0633	198.513	77.2803	0.014682	0.0120648	11.8674	8.14115	4.0353	3.96883	2.02773	2.06441	1.25513	1.30527	353.747	147.951	162.117	74.839	71.6968	35.6061	4.37172	2.26354
97	2047	29002.9	1438.02	21460	1040.61	2487.37	176.216	3689.07	808.214	9230.71	958.34	1477.39	349.286	7542.89	1787.84	7544.69	874.816	2622.26	510.06	541.153	169.565	4.24465	2.49913	0.11902	0.050022	0.329378	0.141769	139.913	62.8286	206.65	80.308	0.0151007	0.01241	12.3085	8.44915	4.1386	4.07157	2.09314	2.13126	1.3131	1.36488	364.681	152.538	167.499	77.3154	74.6686	37.0264	4.55115	2.3578
98	2048	29953	1485.13	22218.3	1077.38	2613.25	185.136	3821.54	835.227	9556.91	989.545	1529.6	361.429	7734.69	1848.01	7796.22	904.073	2722.62	529.514	567.676	177.634	4.33485	2.55236	0.121666	0.0511282	0.33856	0.145499	143.753	64.6259	215.011	83.4135	0.0155268	0.0127615	12.7597	8.76462	4.24364	4.17607	2.15979	2.1994	1.3729	1.42635	375.847	157.223	173.001	79.8468	77.7237	38.4843	4.73553	2.45474
99	2049	30923.6	1533.25	22995.4	1115.06	2743.46	194.362	3956.77	862.885	9891.21	1021.49	1583.1	373.87	7928.28	1909.54	8053.37	934.064	2825.73	549.514	595.207	186	4.42643	2.6064	0.124354	0.0522521	0.3479	0.149291	147.658	66.4557	223.6	86.5979	0.0159603	0.0131192	13.2212	9.08767	4.35045	4.28235	2.2277	2.26883	1.43456	1.4897	387.249	162.007	178.625	82.434	80.8636	39.9805	4.92495	2.55441
100	2050	31915	1582.41	23791.5	1153.67	2878.06	203.9	4094.82	891.197	10233.7	1054.17	1637.92	386.614	8123.58	1972.46	8316.22	964.798	2931.65	570.069	623.773	194.667	4.51932	2.66122	0.127083	0.0533934	0.357402	0.153146	151.63	68.3185	232.42	89.8627	0.0164014	0.0134832	13.6931	9.4184	4.45905	4.39045	2.29689	2.33958	1.49813	1.55496	398.891	166.893	184.372	85.078	84.0897	41.5156	5.11949	2.65685
101	2051	32927.4	1632.58	24606.8	1193.17	3017.13	213.747	4235.74	920.169	10584.5	1087.59	1694.07	399.664	8320.54	2036.79	8584.81	996.273	3040.41	591.188	653.401	203.646	4.61345	2.71678	0.129852	0.054552	0.367066	0.157064	155.668	70.2148	241.476	93.209	0.0168502	0.0138537	14.1755	9.75693	4.56946	4.50038	2.36737	2.41167	1.56363	1.62217	410.775	171.882	190.245	87.7796	87.4035	43.0903	5.31924	2.76212
102	2052	33960.8	1683.76	25441.7	1233.65	3160.73	223.918	4379.57	949.808	10943.8	1121.78	1751.57	413.031	8519.12	2102.53	8859.2	1028.51	3152.04	612.885	684.115	212.942	4.7088	2.77306	0.13266	0.0557272	0.376894	0.161045	159.773	72.1447	250.772	96.6382	0.0173067	0.0142306	14.6686	10.1034	4.68167	4.61213	2.43916	2.48511	1.63109	1.69137	422.903	176.974	196.245	90.5396	90.8063	44.7051	5.52427	2.87025
103	2053	35015.7	1736.01	26296.4	1275.13	3308.93	234.412	4526.42	980.108	11311.6	1156.77	1810.44	426.716	8719.26	2169.71	9139.49	1061.56	3266.61	635.169	715.946	222.564	4.80525	2.82999	0.135507	0.0569188	0.386888	0.165092	163.947	74.1087	260.31	100.152	0.0177709	0.0146141	15.1724	10.4578	4.79572	4.72573	2.51227	2.55992	1.70057	1.76258	435.28	182.172	202.373	93.3588	94.2997	46.3607	5.73468	2.9813
104	2054	36091.7	1789.17	27170.9	1317.73	3461.73	245.26	4676.31	1011.09	11687.9	1192.56	1870.67	440.715	8920.84	2238.32	9425.57	1095.42	3384.12	658.038	748.923	232.52	4.90263	2.8875	0.138389	0.0581256	0.397049	0.169202	168.189	76.1075	270.096	103.75	0.0182431	0.0150041	15.6871	10.8204	4.91159	4.84117	2.58673	2.63611	1.77208	1.83585	447.908	187.475	208.633	96.2378	97.8853	48.0578	5.95057	3.09533
105	2055	37189.7	1843.6	28065.8	1361.24	3619.31	256.448	4829.47	1042.8	12073.2	1229.06	1932.33	455.032	9123.85	2308.42	9717.72	1130.03	3504.69	681.496	783.078	242.817	5.00085	2.94561	0.141306	0.0593478	0.40738	0.173379	172.5	78.1413	280.133	107.436	0.0187232	0.0154009	16.213	11.1912	5.02933	4.9585	2.66255	2.71372	1.84566	1.9112	460.792	192.887	215.025	99.1778	101.565	49.7971	6.17201	3.21239
106	2056	38310.3	1899.31	28982.1	1405.62	3781.85	267.965	4986.1	1075.24	12467.6	1266.31	1995.45	469.685	9328.22	2380.04	10016.2	1165.39	3628.4	705.57	818.443	253.467	5.0998	3.00414	0.144255	0.0605847	0.417884	0.177623	176.883	80.2106	290.426	111.209	0.0192115	0.0158045	16.75	11.5704	5.14894	5.07772	2.73976	2.79276	1.92137	1.98868	473.935	198.409	221.552	102.18	105.339	51.5793	6.39912	3.33252
107	2057	39453.7	1956.04	29919.8	1451.03	3949.42	279.827	5146.33	1108.37	12871.3	1304.44	2060.07	484.674	9533.87	2453.18	10321.1	1201.6	3755.31	730.287	855.05	264.477	5.1993	3.06305	0.147234	0.0618353	0.42856	0.181933	181.337	82.3158	300.979	115.072	0.0197079	0.0162149	17.2985	11.9582	5.2704	5.19884	2.81838	2.87325	1.99922	2.06833	487.338	204.041	228.216	105.244	109.211	53.405	6.63198	3.45579
108	2058	40619.7	2013.68	30879	1497.61	4121.98	292.059	5310.2	1142.18	13284.4	1343.51	2126.18	500.005	9740.7	2527.84	10632.2	1238.71	3885.42	755.663	892.928	275.855	5.29917	3.12224	0.150239	0.0630983	0.439408	0.186311	185.86	84.4569	311.796	119.026	0.0202124	0.0166321	17.8584	12.3545	5.39369	5.32182	2.89841	2.9552	2.07926	2.15017	501.002	209.785	235.017	108.372	113.181	55.275	6.87068	3.58224
109	2059	41807.3	2072.12	31858.7	1545.14	4299.34	304.609	5477.67	1176.67	13706.4	1383.3	2193.72	515.672	9948.61	2603.98	10949.3	1276.53	4018.7	781.692	932.106	287.61	5.39908	3.18151	0.153264	0.0643711	0.450426	0.190754	190.454	86.6337	322.881	123.071	0.0207249	0.0170561	18.4299	12.7595	5.51874	5.44661	2.97986	3.03863	2.16153	2.23425	514.927	215.64	241.956	111.564	117.251	57.1898	7.1153	3.71193
110	2060	43014.1	2131.22	32856.7	1593.38	4480.96	317.444	5648.39	1211.79	14136.3	1423.67	2262.52	531.622	10157.4	2681.41	11271.2	1315.05	4155.01	808.332	972.613	299.75	5.49857	3.24066	0.156301	0.0656503	0.461612	0.195263	195.115	88.8459	334.237	127.21	0.0212454	0.0174869	19.0132	13.1734	5.64551	5.57317	3.06274	3.12353	2.24607	2.32061	529.112	221.605	249.033	114.819	121.423	59.15	7.36593	3.8449
111	2061	44230.8	2191.02	33864.1	1642.2	4664.76	330.442	5820.8	1247.2	14570.2	1464.43	2331.98	547.739	10366.7	2759.52	11594	1354.06	4293.73	835.528	1014.47	312.279	5.59623	3.29892	0.159323	0.0669273	0.472962	0.199835	199.844	91.0929	345.868	131.444	0.0217737	0.0179243	19.6082	13.5961	5.77389	5.70144	3.14704	3.20993	2.3329	2.40927	543.553	227.678	256.249	118.138	125.697	61.1561	7.62263	3.98119
112	2062	45451.7	2251.28	34875.5	1691.31	4849.52	343.532	5993.95	1282.75	15006	1505.38	2401.72	563.926	10576.2	2837.95	11915.5	1393.4	4434.46	863.227	1057.71	325.204	5.69108	3.35567	0.162316	0.0681949	0.484466	0.204466	204.634	93.3736	357.779	135.773	0.0223093	0.0183679	20.2152	14.0278	5.90367	5.83115	3.23279	3.29782	2.42208	2.50029	558.243	233.857	263.602	121.521	130.076	63.2092	7.88554	4.12088
113	2063	46674.4	2311.91	35888.6	1740.45	5034.66	356.648	6167.39	1318.39	15442.4	1546.37	2471.58	580.13	10785.8	2916.51	12234.7	1432.93	4576.98	891.392	1102.35	338.531	5.78263	3.4106	0.165271	0.0694492	0.496117	0.209152	209.483	95.6868	369.974	140.199	0.0228519	0.0188176	20.8342	14.4687	6.03464	5.96217	3.31997	3.3872	2.51364	2.59371	573.172	240.138	271.091	124.967	134.561	65.3098	8.15472	4.26401
114	2064	47897.8	2372.7	36902.3	1789.58	5219.95	369.769	6340.95	1354.09	15879.1	1587.33	2541.47	596.332	10995.5	2995.12	12551	1472.62	4721.19	920.003	1148.39	352.262	5.87061	3.46347	0.168182	0.0706877	0.507904	0.213888	214.387	98.0313	382.455	144.724	0.0234011	0.0192729	21.4653	14.9188	6.16662	6.09429	3.40856	3.47806	2.60763	2.68955	588.334	246.519	278.714	128.475	139.153	67.4583	8.43024	4.41063
115	2065	49121.6	2433.58	37916.5	1838.72	5405.33	382.901	6514.58	1389.84	16316	1628.29	2611.4	612.533	11205.1	3073.77	12864.6	1512.49	4867.02	949.053	1195.87	366.402	5.95507	3.5143	0.171047	0.0719091	0.519819	0.21867	219.34	100.406	395.226	149.347	0.0239565	0.0197335	22.1085	15.3781	6.2994	6.22732	3.49856	3.5704	2.70407	2.78786	603.719	252.995	286.469	132.045	143.853	69.6553	8.71217	4.56077
116	2066	50345.6	2494.48	38930.8	1887.87	5590.76	396.036	6688.25	1425.61	16753	1669.24	2681.33	628.733	11414.8	3152.44	13175.1	1552.54	5014.43	978.534	1244.79	380.955	6.0361	3.56313	0.173865	0.0731123	0.531852	0.223494	224.34	102.808	408.289	154.07	0.0245177	0.0201992	22.7639	15.8467	6.43278	6.36107	3.58994	3.66418	2.80301	2.88867	619.318	259.563	294.354	135.675	148.663	71.9011	9.00058	4.71448
117	2067	51569.5	2555.32	39945	1937.01	5776.16	409.169	6861.9	1461.37	17190	1710.2	2751.26	644.933	11624.5	3231.1	13482.7	1592.77	5163.34	1008.44	1295.17	395.923	6.11382	3.61003	0.176631	0.0742959	0.543994	0.228354	229.381	105.237	421.647	158.894	0.0250841	0.0206695	23.4314	16.3246	6.56658	6.4954	3.68267	3.75939	2.90449	2.99202	635.122	266.22	302.367	139.364	153.584	74.1962	9.29551	4.87179
118	2068	52793.1	2616.08	40958.9	1986.14	5961.5	422.297	7035.49	1497.11	17626.8	1751.17	2821.17	661.13	11834.1	3309.73	13787.2	1633.2	5313.69	1038.76	1347.02	411.308	6.1883	3.65504	0.179346	0.0754594	0.556234	0.233247	234.46	107.692	435.301	163.817	0.0256556	0.0211443	24.111	16.8118	6.70066	6.63015	3.77671	3.85599	3.00852	3.09793	651.126	272.964	310.505	143.112	158.616	76.5408	9.59702	5.03274
119	2069	54016.4	2676.78	41972.6	2035.24	6146.77	435.417	7209.04	1532.84	18063.5	1792.15	2891.06	677.328	12043.8	3388.35	14088.7	1673.81	5465.47	1069.48	1400.36	427.112	6.25967	3.69824	0.182007	0.0766023	0.568566	0.238169	239.573	110.17	449.253	168.842	0.0262316	0.021623	24.8025	17.3083	6.83486	6.76519	3.87204	3.95394	3.11515	3.20644	667.321	279.791	318.767	146.918	163.76	78.935	9.90512	5.19734
120	2070	55239.5	2737.44	42986.1	2084.34	6332.01	448.533	7382.55	1568.55	18500.1	1833.14	2960.94	693.528	12253.4	3466.95	14387.2	1714.6	5618.62	1100.61	1455.19	443.34	6.32808	3.73973	0.184616	0.0777241	0.580978	0.243113	244.715	112.671	463.506	173.967	0.0268117	0.0221055	25.506	17.814	6.96904	6.90035	3.96862	4.05321	3.22441	3.31759	683.699	286.698	327.149	150.78	169.017	81.3792	10.2199	5.36562
121	2071	56462.4	2798.07	43999.4	2133.46	6517.2	461.65	7556.04	1604.26	18936.6	1874.13	3030.81	709.729	12463	3545.54	14682.8	1755.57	5773.09	1132.12	1511.54	459.993	6.39368	3.77959	0.18717	0.0788241	0.59346	0.248077	249.883	115.192	478.06	179.194	0.0273954	0.0225914	26.2213	18.3291	7.10303	7.0355	4.0664	4.15376	3.33632	3.43139	700.252	293.682	335.65	154.697	174.387	83.8736	10.5413	5.53764
122	2072	57685.3	2858.7	45012.7	2182.58	6702.38	474.767	7729.51	1639.97	19373.2	1915.12	3100.67	725.929	12672.6	3624.12	14975.6	1796.73	5928.86	1164.01	1569.4	477.075	6.45661	3.8179	0.189669	0.0799018	0.606002	0.253055	255.07	117.733	492.917	184.524	0.0279824	0.0230802	26.9485	18.8535	7.23668	7.17052	4.16533	4.25555	3.45093	3.54789	716.973	300.739	344.267	158.669	179.872	86.4186	10.8695	5.7134
123	2073	58908.1	2919.33	46025.9	2231.71	6887.55	487.884	7902.98	1675.69	19809.7	1956.12	3170.54	742.128	12882.2	3702.71	15265.5	1838.07	6085.87	1196.27	1628.81	494.587	6.51702	3.85473	0.192112	0.0809566	0.618591	0.258041	260.272	120.29	508.081	189.956	0.0285719	0.0235717	27.6874	19.3872	7.36982	7.30525	4.26537	4.35853	3.56828	3.66712	733.852	307.866	352.997	162.693	185.472	89.0143	11.2044	5.89297
124	2074	60131	2979.95	47039.1	2280.84	7072.73	501.002	8076.45	1711.41	20246.2	1997.12	3240.4	758.328	13091.8	3781.3	15552.7	1879.59	6244.09	1228.88	1689.77	512.533	6.57504	3.89017	0.194499	0.0819884	0.631219	0.263032	265.486	122.862	523.553	195.49	0.0291638	0.0240654	28.4379	19.9301	7.50234	7.43955	4.36646	4.46263	3.6884	3.78913	750.883	315.062	361.837	166.768	191.188	91.6607	11.5462	6.07636
125	2075	61353.8	3040.58	48052.4	2329.97	7257.9	514.12	8249.92	1747.12	20682.7	2038.12	3310.26	774.528	13301.4	3859.89	15837.2	1921.31	6403.46	1261.83	1752.3	530.914	6.63076	3.92427	0.196832	0.0829972	0.643877	0.268024	270.706	125.447	539.331	201.126	0.0297574	0.0245611	29.1999	20.4823	7.63412	7.57331	4.46854	4.56781	3.81132	3.91394	768.06	322.322	370.784	170.894	197.021	94.3579	11.8947	6.26357
126	2076	62576.6	3101.21	49065.6	2379.1	7443.07	527.237	8423.39	1782.84	21119.2	2079.12	3380.12	790.728	13511.1	3938.48	16119	1963.21	6563.96	1295.12	1816.39	549.732	6.68428	3.95709	0.199109	0.0839832	0.656556	0.273014	275.93	128.046	555.418	206.864	0.0303525	0.0250584	29.9731	21.0436	7.76512	7.70648	4.57156	4.67401	3.93707	4.04156	785.378	329.646	379.837	175.069	202.969	97.1056	12.2501	6.45463
127	2077	63799.5	3161.84	50078.8	2428.23	7628.24	540.355	8596.86	1818.57	21555.7	2120.13	3449.99	806.928	13720.7	4017.07	16398.1	2005.3	6725.56	1328.74	1882.07	568.988	6.73567	3.98867	0.201331	0.0849465	0.66925	0.277999	281.154	130.655	571.811	212.702	0.0309488	0.0255571	30.7574	21.6138	7.89525	7.83898	4.67547	4.78119	4.06564	4.17201	802.832	337.032	388.993	179.292	209.034	99.9038	12.6123	6.64952
128	2078	65022.3	3222.47	51092	2477.36	7813.42	553.473	8770.33	1854.29	21992.2	2161.14	3519.85	823.129	13930.3	4095.66	16674.5	2047.58	6888.2	1362.68	1949.34	588.682	6.78502	4.01906	0.2035	0.0858872	0.681951	0.282975	286.376	133.274	588.51	218.64	0.0315459	0.026057	31.5524	22.1929	8.02445	7.97076	4.7802	4.88928	4.19708	4.30531	820.416	344.477	398.249	183.562	215.216	102.752	12.9813	6.84827
129	2079	66245.2	3283.1	52105.3	2526.49	7998.59	566.591	8943.8	1890.02	22428.7	2202.15	3589.71	839.33	14139.9	4174.25	16948.4	2090.05	7051.87	1396.92	2018.21	608.816	6.83241	4.04831	0.205614	0.0868055	0.694652	0.287939	291.592	135.901	605.515	224.678	0.0321435	0.0265578	32.3581	22.7809	8.15266	8.10174	4.88571	4.99822	4.33138	4.44147	838.127	351.979	407.603	187.878	221.513	105.651	13.3571	7.05086
130	2080	67468	3343.73	53118.5	2575.62	8183.76	579.709	9117.27	1925.75	22865.2	2243.16	3659.57	855.531	14349.5	4252.85	17219.6	2132.71	7216.52	1431.48	2088.68	629.39	6.87792	4.07648	0.207676	0.0877014	0.707347	0.292889	296.8	138.536	622.824	230.815	0.0327413	0.0270592	33.174	23.3775	8.27981	8.23187	4.99195	5.10797	4.46858	4.58051	855.959	359.536	417.053	192.239	227.926	108.6	13.7397	7.25731
131	2081	68690.8	3404.35	54131.7	2624.75	8368.93	592.826	9290.74	1961.47	23301.7	2284.18	3729.43	871.732	14559.1	4331.44	17488.3	2175.56	7382.12	1466.32	2160.77	650.406	6.92162	4.1036	0.209685	0.0885752	0.720028	0.297822	301.997	141.176	640.438	237.05	0.0333389	0.0275609	34.0001	23.9827	8.40585	8.3611	5.09885	5.21848	4.60867	4.72242	873.907	367.147	426.597	196.643	234.455	111.598	14.129	7.46762
132	2082	69913.7	3464.98	55145	2673.88	8554.11	605.944	9464.21	1997.21	23738.2	2325.19	3799.3	887.934	14768.7	4410.04	17754.4	2218.6	7548.64	1501.46	2234.48	671.862	6.96358	4.12972	0.211643	0.089427	0.732689	0.302735	307.18	143.821	658.354	243.383	0.0339362	0.0280629	34.8361	24.5963	8.53075	8.48938	5.20637	5.32969	4.75167	4.86722	891.969	374.81	436.231	201.09	241.1	114.646	14.525	7.68178
133	2083	71136.5	3525.61	56158.2	2723.01	8739.28	619.062	9637.68	2032.94	24174.8	2366.21	3869.16	904.136	14978.3	4488.64	18018.1	2261.83	7716.04	1536.87	2309.83	693.761	7.00389	4.15488	0.213549	0.0902573	0.745325	0.307626	312.346	146.47	676.572	249.812	0.0345327	0.0285648	35.6817	25.2183	8.65444	8.61667	5.31445	5.44155	4.89759	5.01493	910.139	382.524	445.955	205.578	247.86	117.743	14.9277	7.8998
134	2084	72359.3	3586.24	57171.4	2772.14	8924.45	632.18	9811.15	2068.67	24611.3	2407.23	3939.02	920.338	15187.9	4567.23	18279.2	2305.24	7884.28	1572.55	2386.81	716.103	7.0426	4.17912	0.215404	0.0910661	0.757926	0.312492	317.493	149.121	695.091	256.338	0.0351282	0.0290663	36.5366	25.8485	8.77688	8.74291	5.42304	5.554	5.04645	5.16555	928.412	390.285	455.764	210.107	254.735	120.89	15.3371	8.12169
135	2085	73582.2	3646.87	58184.6	2821.27	9109.63	645.298	9984.62	2104.4	25047.8	2448.26	4008.88	936.54	15397.5	4645.83	18537.9	2348.84	8053.34	1608.5	2465.44	738.889	7.0798	4.20248	0.21721	0.0918539	0.770487	0.317329	322.617	151.773	713.91	262.959	0.0357222	0.0295672	37.4007	26.4868	8.89801	8.86807	5.53207	5.66699	5.19826	5.3191	946.785	398.094	465.657	214.674	261.725	124.085	15.7532	8.34744
136	2086	74805	3707.5	59197.9	2870.4	9294.8	658.416	10158.1	2140.14	25484.3	2489.28	4078.75	952.742	15607.1	4724.43	18794.1	2392.62	8223.18	1644.69	2545.73	762.119	7.11556	4.22499	0.218967	0.0926208	0.783002	0.322136	327.716	154.425	733.027	269.675	0.0363147	0.0300673	38.2737	27.1332	9.01781	8.9921	5.6415	5.78046	5.35304	5.47558	965.253	405.948	475.632	219.28	268.829	127.329	16.1759	8.57704
137	2087	76027.8	3768.13	60211.1	2919.53	9479.97	671.534	10331.6	2175.88	25920.8	2530.31	4148.61	968.945	15816.8	4803.03	19048	2436.58	8393.77	1681.14	2627.68	785.794	7.14992	4.24671	0.220675	0.0933673	0.795464	0.32691	332.787	157.075	752.442	276.484	0.0369052	0.0305665	39.1552	27.7873	9.13623	9.11496	5.75127	5.89437	5.51079	5.63499	983.813	413.845	485.687	223.922	276.048	130.621	16.6053	8.8105
138	2088	77250.7	3828.76	61224.3	2968.66	9665.14	684.652	10505	2211.61	26357.3	2571.34	4218.47	985.147	16026.4	4881.63	19299.4	2480.72	8565.07	1717.82	2711.29	809.913	7.18296	4.26764	0.222337	0.0940936	0.80787	0.33165	337.829	159.723	772.151	283.386	0.0374936	0.0310644	40.0451	28.4492	9.25324	9.23663	5.86133	6.00865	5.67151	5.79735	1002.46	421.784	495.818	228.6	283.38	133.961	17.0412	9.0478
139	2089	78473.5	3889.39	62237.6	3017.79	9850.32	697.77	10678.5	2247.35	26793.8	2612.36	4288.33	1001.35	16236	4960.23	19548.5	2525.03	8737.06	1754.74	2796.59	834.477	7.21472	4.28784	0.223951	0.0948001	0.820212	0.336354	342.839	162.367	792.155	290.38	0.0380796	0.0315609	40.943	29.1186	9.36882	9.35709	5.97163	6.12327	5.83522	5.96266	1021.19	429.765	506.025	233.314	290.826	137.348	17.4836	9.28894
140	2090	79696.4	3950.02	63250.8	3066.92	10035.5	710.888	10852	2283.09	27230.3	2653.39	4358.19	1017.55	16445.6	5038.83	19795.3	2569.53	8909.7	1791.88	2883.56	859.486	7.24527	4.30732	0.225521	0.0954873	0.832488	0.341021	347.815	165.008	812.45	297.464	0.0386629	0.0320558	41.8486	29.7954	9.48293	9.47629	6.08212	6.23817	6.00191	6.13091	1040.01	437.785	516.304	238.061	298.384	140.783	17.9325	9.53391
141	2091	80919.2	4010.64	64264	3116.05	10220.7	724.006	11025.4	2318.83	27666.8	2694.43	4428.06	1033.76	16655.2	5117.43	20039.7	2614.19	9082.96	1829.23	2972.22	884.939	7.27465	4.32612	0.227045	0.0961555	0.844691	0.345649	352.755	167.643	833.035	304.638	0.0392435	0.032549	42.7617	30.4795	9.59557	9.59422	6.19274	6.3533	6.17159	6.30211	1058.9	445.843	526.655	242.841	306.054	144.264	18.3879	9.78269
142	2092	82142	4071.27	65277.2	3165.18	10405.8	737.125	11198.9	2354.58	28103.3	2735.46	4497.92	1049.96	16864.8	5196.04	20281.9	2659.03	9256.82	1866.8	3062.58	910.836	7.30291	4.34426	0.228526	0.0968052	0.856818	0.350236	357.658	170.272	853.908	311.899	0.0398209	0.0330403	43.682	31.1707	9.70672	9.71087	6.30346	6.46862	6.34425	6.47625	1077.86	453.938	537.074	247.654	313.835	147.791	18.8497	10.0353
143	2093	83364.9	4131.9	66290.5	3214.31	10591	750.243	11372.4	2390.32	28539.8	2776.49	4567.78	1066.16	17074.4	5274.64	20521.8	2704.04	9431.25	1904.56	3154.63	937.177	7.3301	4.36177	0.229964	0.0974367	0.868865	0.354783	362.522	172.895	875.065	319.247	0.0403951	0.0335296	44.6092	31.8689	9.81637	9.82623	6.41422	6.58407	6.51991	6.65332	1096.9	462.07	547.56	252.497	321.727	151.364	19.3178	10.2916
144	2094	84587.7	4192.53	67303.7	3263.44	10776.2	763.361	11545.8	2426.06	28976.4	2817.53	4637.64	1082.37	17284	5353.24	20759.4	2749.21	9606.22	1942.52	3248.38	963.96	7.35625	4.37867	0.23136	0.0980506	0.880828	0.359287	367.346	175.51	896.505	326.681	0.040966	0.0340167	45.5429	32.5738	9.92451	9.94027	6.52498	6.69961	6.69854	6.83333	1116.01	470.237	558.111	257.371	329.729	154.982	19.7923	10.5518
145	2095	85810.5	4253.16	68316.9	3312.58	10961.4	776.479	11719.3	2461.8	29412.9	2858.56	4707.51	1098.57	17493.6	5431.85	20994.8	2794.55	9781.7	1980.68	3343.83	991.187	7.3814	4.39499	0.232716	0.0986471	0.892705	0.363748	372.129	178.117	918.224	334.199	0.0415332	0.0345015	46.4829	33.2853	10.0311	10.053	6.63569	6.8152	6.88015	7.01626	1135.18	478.437	568.725	262.275	337.84	158.644	20.273	10.8156
146	2096	87033.4	4313.79	69330.2	3361.71	11146.5	789.597	11892.8	2497.55	29849.4	2899.6	4777.37	1114.77	17703.2	5510.45	21228.1	2840.04	9957.67	2019.01	3441	1018.85	7.4056	4.41074	0.234032	0.0992268	0.904492	0.368166	376.868	180.715	940.221	341.8	0.0420968	0.0349838	47.4289	34.0033	10.1363	10.1644	6.74631	6.93079	7.06473	7.20211	1154.43	486.671	579.401	267.207	346.059	162.351	20.7598	11.0832
147	2097	88256.2	4374.42	70343.4	3410.84	11331.7	802.715	12066.3	2533.29	30285.9	2940.64	4847.23	1130.98	17912.8	5589.06	21459.1	2885.7	10134.1	2057.52	3539.88	1046.96	7.42888	4.42595	0.235308	0.0997899	0.916186	0.372539	381.564	183.304	962.492	349.483	0.0426565	0.0354635	48.3805	34.7277	10.2399	10.2745	6.8568	7.04635	7.25228	7.39086	1173.73	494.937	590.136	272.167	354.385	166.102	21.2528	11.3545
148	2098	89479.1	4435.05	71356.6	3459.97	11516.9	815.833	12239.7	2569.04	30722.4	2981.68	4917.09	1147.18	18122.4	5667.66	21688	2931.51	10311	2096.21	3640.47	1075.51	7.45128	4.44064	0.236547	0.100337	0.927783	0.376866	386.214	185.883	985.036	357.247	0.0432121	0.0359406	49.3375	35.4581	10.3419	10.3832	6.96712	7.16182	7.44278	7.58251	1193.09	503.233	600.929	277.154	362.817	169.896	21.7519	11.6295
149	2099	90701.9	4495.68	72369.8	3509.1	11702	828.952	12413.2	2604.79	31158.9	3022.72	4986.95	1163.38	18332.1	5746.27	21914.8	2977.48	10488.2	2135.06	3742.79	1104.5	7.47285	4.45484	0.237749	0.100868	0.93928	0.381146	390.818	188.45	1007.85	365.09	0.0437635	0.0364148	50.2995	36.1945	10.4425	10.4906	7.07723	7.27717	7.63624	7.77704	1212.51	511.56	611.778	282.166	371.355	173.733	22.257	11.9082
150	2100	91924.7	4556.31	73383.1	3558.23	11887.2	842.07	12586.7	2640.53	31595.4	3063.76	5056.82	1179.59	18541.7	5824.87	22139.5	3023.59	10665.9	2174.06	3846.83	1133.92	7.49362	4.46856	0.238915	0.101384	0.950674	0.385378	395.374	191.006	1030.93	373.011	0.0443106	0.0368861	51.2663	36.9368	10.5415	10.5967	7.18707	7.39236	7.83264	7.97445	1231.98	519.915	622.681	287.205	379.998	177.612	22.768	12.1905
[truncated: 206 more columns]

## Sheet: OECD Regional action
	Year	P_prod_tot_mean	P_prod_tot_std	P_waste_tot_mean	P_waste_tot_std	P_rec_tot_mean	P_rec_tot_std	P_incin_tot_mean	P_incin_tot_std	P_landfill_tot_mean	P_landfill_tot_std	MP_landfill_tot_mean	MP_landfill_tot_std	P_use_mean	P_use_std	P_landfill_mean	P_landfill_std	MP_landfill_mean	MP_landfill_std	sMP_landfill_mean	sMP_landfill_std	P_SurfOce_mean	P_SurfOce_std	MP_SurfOce_mean	MP_SurfOce_std	sMP_SurfOce_mean	sMP_SurfOce_std	MP_DeepOce_mean	MP_DeepOce_std	sMP_DeepOce_mean	sMP_DeepOce_std	sMP_atm_mean	sMP_atm_std	sMP_soil_mean	sMP_soil_std	P_beach_mean	P_beach_std	MP_beach_mean	MP_beach_std	sMP_beach_mean	sMP_beach_std	P_ShelfSed_mean	P_ShelfSed_std	MP_ShelfSed_mean	MP_ShelfSed_std	sMP_ShelfSed_mean	sMP_ShelfSed_std	MP_DeepSed_mean	MP_DeepSed_std
0	1950	0	0	0	0	0	0	0	0	0	0	0	0	0	0	0	0	0	0	0	0	0	0	0	0	0	0	0	0	0	0	0	0	0	0	0	0	0	0	0	0	0	0	0	0	0	0	0	0
1	1951	1.56454	0.0775726	0.756639	0.0366899	0	0	0.00180986	0.038044	0.32363	0.0505233	0.0518033	0.0137331	0.807897	0.0863159	0.321869	0.0502423	0.0532713	0.0137565	0.000293029	0.00011508	0.000564769	0.000280549	1.1259e-05	5.13357e-06	8.58211e-07	4.85061e-07	0.000399272	0.000180398	7.93693e-06	4.06226e-06	3.82943e-08	3.32787e-08	6.54464e-07	4.95827e-07	1.24809e-05	1.11047e-05	4.20233e-07	3.44237e-07	3.89443e-09	3.60854e-09	0.000668194	0.000320836	0.00027649	0.000136455	2.64689e-06	1.64418e-06	1.7932e-07	9.70801e-08
2	1952	2.40625	0.119306	1.10542	0.0536022	0	0	0.00264415	0.0555809	0.472811	0.0738128	0.0756827	0.0200635	1.30083	0.131538	0.467022	0.0729002	0.0804863	0.0201917	0.000985685	0.000382899	0.00105207	0.000581355	1.70496e-05	7.61486e-06	2.95596e-06	1.65975e-06	0.00134095	0.000596214	5.73184e-05	2.89771e-05	1.30858e-07	1.13814e-07	4.70363e-06	3.50938e-06	5.55627e-05	5.11297e-05	2.10984e-06	1.75163e-06	3.74553e-08	3.40683e-08	0.00292468	0.0013223	0.000939674	0.000457762	1.94596e-05	1.19995e-05	1.2739e-06	6.83053e-07
3	1953	2.74286	0.135996	1.16612	0.0565462	0	0	0.00278933	0.058633	0.498774	0.0778657	0.0798386	0.0211652	1.57674	0.148077	0.48818	0.0762239	0.0885826	0.0215195	0.00184954	0.000710424	0.00119744	0.000704942	1.86139e-05	8.16464e-06	5.52809e-06	3.06694e-06	0.00248543	0.00109062	0.000169979	8.48505e-05	2.44258e-07	2.11501e-07	1.38654e-05	1.02413e-05	0.000113411	0.000106597	5.47962e-06	4.77418e-06	1.45249e-07	1.34855e-07	0.00595381	0.00262785	0.00176477	0.000850958	5.809e-05	3.55049e-05	3.75769e-06	1.99738e-06
4	1954	2.79215	0.13844	1.06013	0.0514068	0	0	0.00253579	0.0533037	0.45344	0.0707885	0.0725819	0.0192415	1.73202	0.148409	0.438234	0.0684864	0.0850583	0.0199745	0.00272871	0.00103604	0.00110376	0.000678163	1.75697e-05	7.60372e-06	8.05335e-06	4.40772e-06	0.00360204	0.00156275	0.000350651	0.000172928	3.55749e-07	3.06256e-07	2.84197e-05	2.08115e-05	0.000170167	0.00016215	1.04905e-05	9.53387e-06	3.7712e-07	3.60123e-07	0.00897772	0.00391343	0.00259539	0.00124088	0.000120304	7.28774e-05	7.732e-06	4.07941e-06
5	1955	2.7719	0.137436	0.910492	0.0441497	0	0	0.0021779	0.0457799	0.389436	0.0607969	0.0623369	0.0165255	1.86141	0.144992	0.370247	0.0579809	0.0779787	0.0177881	0.00354737	0.00133124	0.000909387	0.000574096	1.56732e-05	6.75241e-06	1.0277e-05	5.54559e-06	0.00457974	0.00196804	0.000593786	0.000289395	4.54237e-07	3.88681e-07	4.7801e-05	3.47323e-05	0.000217181	0.000208792	1.68209e-05	1.57773e-05	7.76608e-07	7.60599e-07	0.0115748	0.00500417	0.0033533	0.00159189	0.00020431	0.000122673	1.30742e-05	6.85237e-06
6	1956	2.89994	0.143785	0.841833	0.0408219	0	0	0.00201362	0.0423276	0.360069	0.0562115	0.0576362	0.0152794	2.05811	0.150065	0.337445	0.0529831	0.075949	0.0170745	0.00431156	0.00160024	0.000754908	0.000474264	1.47915e-05	6.38708e-06	1.22106e-05	6.50086e-06	0.00542679	0.00231641	0.000890715	0.000429272	5.40272e-07	4.59706e-07	7.12002e-05	5.13639e-05	0.0002532	0.0002448	2.41052e-05	2.31277e-05	1.37659e-06	1.37593e-06	0.0136847	0.00588653	0.00404086	0.00190864	0.000307202	0.000182876	1.95949e-05	1.0212e-05
7	1957	3.39414	0.168288	0.980429	0.0475408	0	0	0.00234517	0.0492963	0.41935	0.0654671	0.0671252	0.0177948	2.41372	0.175571	0.393223	0.0617302	0.0881333	0.0198168	0.00511825	0.00188197	0.00077805	0.000461578	1.68938e-05	7.25652e-06	1.41485e-05	7.44296e-06	0.00627768	0.00266755	0.00123688	0.00058972	6.26871e-07	5.30785e-07	9.81679e-05	7.03596e-05	0.000284187	0.000275238	3.2155e-05	3.13075e-05	2.20102e-06	2.23465e-06	0.0156099	0.00668741	0.00474857	0.0022351	0.000427454	0.000252362	2.7196e-05	1.41016e-05
8	1958	4.4724	0.22175	1.45419	0.0705149	0	0	0.00347839	0.0731172	0.621987	0.0971007	0.0995612	0.0263937	3.01821	0.233713	0.591146	0.0925704	0.124242	0.0283325	0.00616003	0.00225099	0.00111262	0.000620713	2.40391e-05	1.02807e-05	1.66763e-05	8.69934e-06	0.00739646	0.00313667	0.00163987	0.000774539	7.39845e-07	6.24429e-07	0.000129256	9.21287e-05	0.000323116	0.000312332	4.11909e-05	4.04205e-05	3.27427e-06	3.36278e-06	0.018013	0.00770343	0.00565992	0.0026589	0.000567675	0.00033268	3.60479e-05	1.86196e-05
9	1959	6.35263	0.314975	2.3926	0.116018	0	0	0.00572304	0.1203	1.02336	0.159762	0.163809	0.0434258	3.96003	0.337319	0.984933	0.15398	0.194512	0.0453151	0.00772642	0.00281697	0.00188875	0.00103273	3.83631e-05	1.65107e-05	2.06592e-05	1.07374e-05	0.00917132	0.00388646	0.0021255	0.000996077	9.17379e-07	7.73191e-07	0.000166509	0.00011816	0.000389078	0.000374199	5.19788e-05	5.10773e-05	4.63324e-06	4.79567e-06	0.0218821	0.00936254	0.00705034	0.003309	0.000736737	0.000429067	4.67213e-05	2.40616e-05
10	1960	9.25281	0.458771	3.92684	0.190415	0	0	0.00939288	0.197443	1.67959	0.262208	0.268851	0.0712725	5.32597	0.499392	1.62848	0.254416	0.309743	0.0733754	0.0102186	0.00373078	0.00323255	0.0017722	6.20753e-05	2.69246e-05	2.7275e-05	1.41952e-05	0.0121284	0.0051421	0.00274856	0.00128077	1.2115e-06	1.02175e-06	0.0002143	0.000151624	0.000507582	0.000485349	6.60918e-05	6.46871e-05	6.3521e-06	6.60382e-06	0.0285593	0.0122505	0.00930007	0.00436448	0.000953492	0.00055273	6.04244e-05	3.10603e-05
11	1961	13.3909	0.663946	6.18964	0.300139	0	0	0.0148055	0.311217	2.64743	0.413303	0.423774	0.112343	7.20128	0.732793	2.57583	0.402318	0.481237	0.11503	0.0141415	0.00518163	0.00526676	0.00291203	9.74427e-05	4.2454e-05	3.7978e-05	1.98611e-05	0.0169158	0.00718415	0.00359614	0.00167039	1.68647e-06	1.42509e-06	0.000279573	0.000197498	0.000709441	0.000675592	8.59483e-05	8.35335e-05	8.55882e-06	8.91308e-06	0.0396854	0.0170805	0.0128848	0.00605283	0.00124795	0.000721413	7.90744e-05	4.0609e-05
12	1962	18.985	0.941311	9.31542	0.451711	0	0	0.0222823	0.468382	3.9844	0.622022	0.637781	0.169076	9.66957	1.05027	3.8812	0.606158	0.720852	0.172844	0.0201237	0.00740297	0.00811047	0.0045237	0.000146789	6.40476e-05	5.45386e-05	2.86832e-05	0.0243205	0.0103519	0.00480064	0.00222766	2.42067e-06	2.05023e-06	0.000372845	0.000263328	0.0010311	0.000980056	0.000115075	0.000110989	1.14745e-05	1.19411e-05	0.0572362	0.0246986	0.0183916	0.00865209	0.00166583	0.000962001	0.000105585	5.4214e-05
13	1963	26.2531	1.30168	13.4402	0.65172	0	0	0.0321485	0.675775	5.74863	0.897446	0.920181	0.24394	12.8129	1.46457	5.59896	0.874444	1.04094	0.249469	0.0289071	0.0106681	0.0118797	0.00667683	0.000212483	9.26786e-05	7.90041e-05	4.17416e-05	0.0352508	0.0150323	0.00654115	0.00303756	3.50479e-06	2.97389e-06	0.000508265	0.000359195	0.0015137	0.00143856	0.000158089	0.000151568	1.54299e-05	1.60248e-05	0.0834692	0.0360707	0.0265076	0.0124877	0.0022691	0.0013109	0.000143893	7.39009e-05
14	1964	35.4133	1.75586	18.7015	0.906852	0	0	0.0447335	0.940319	7.99903	1.24876	1.2804	0.339435	16.7118	1.98846	7.78364	1.21572	1.45442	0.347656	0.0413696	0.0152967	0.0166869	0.00943883	0.000296934	0.000129343	0.00011374	6.02656e-05	0.0507539	0.0216684	0.00905971	0.00421491	5.04374e-06	4.28469e-06	0.00070482	0.000498677	0.00220343	0.00209581	0.000220998	0.000211179	2.09271e-05	2.16811e-05	0.120965	0.0522995	0.0380375	0.0179359	0.00314158	0.0018173	0.000199319	0.000102447
15	1965	46.6838	2.31467	25.2388	1.22384	0	0	0.0603705	1.26901	10.7951	1.68528	1.72797	0.458086	21.445	2.63474	10.4899	1.63857	1.97467	0.470247	0.0585121	0.0216507	0.0226421	0.0128755	0.000402584	0.000175051	0.000161378	8.55956e-05	0.0719935	0.0307435	0.0126577	0.00589782	7.15445e-06	6.08019e-06	0.000986061	0.000698338	0.00315046	0.00300027	0.000311046	0.000296937	2.86405e-05	2.95996e-05	0.172564	0.0745795	0.0538874	0.0254168	0.00438782	0.00254117	0.000278489	0.000143202
16	1966	60.2826	2.98892	33.1928	1.60954	0	0	0.0793961	1.66894	14.1972	2.21639	2.27255	0.602452	27.0899	3.41628	13.7727	2.15162	2.61563	0.620188	0.0814776	0.0301388	0.0298519	0.0170501	0.000531905	0.00023083	0.000224864	0.000119239	0.100269	0.0428058	0.0177154	0.00826724	9.96774e-06	8.47028e-06	0.00138143	0.000979109	0.00440945	0.00420515	0.000437086	0.000417743	3.95063e-05	4.07788e-05	0.241413	0.104267	0.0750839	0.0354114	0.00613993	0.00356006	0.000389753	0.000200543
17	1967	76.4281	3.78945	42.7061	2.07084	0	0	0.102152	2.14727	18.2663	2.85163	2.92387	0.775118	33.722	4.34598	17.6869	2.76354	3.39172	0.800518	0.111551	0.0412185	0.0384206	0.0220248	0.000687394	0.000297717	0.000307413	0.000162797	0.136996	0.0584395	0.0246898	0.0115264	1.36269e-05	1.15737e-05	0.00192621	0.00136557	0.00603862	0.00576657	0.000609375	0.000583656	5.47146e-05	5.64243e-05	0.330914	0.142775	0.102763	0.0484396	0.008557	0.00496334	0.000543162	0.0002795
18	1968	95.3384	4.72705	53.9227	2.61474	0	0	0.128982	2.71125	23.0638	3.6006	3.69182	0.978701	41.4157	5.4368	22.2876	3.48302	4.31786	1.01439	0.150156	0.0553945	0.0484498	0.0278598	0.000871562	0.000376758	0.000412518	0.000218023	0.183713	0.0782885	0.034123	0.0159273	1.82874e-05	1.55198e-05	0.00266187	0.00188679	0.00809985	0.00774481	0.000839791	0.000806737	7.57792e-05	7.81668e-05	0.444733	0.191671	0.138171	0.0650852	0.0118278	0.00685996	0.000750608	0.000386183
19	1969	117.232	5.81257	66.9885	3.24832	0	0	0.160234	3.3682	28.6524	4.47305	4.58637	1.21585	50.2432	6.70174	27.6303	4.31881	5.40951	1.26505	0.198883	0.0732253	0.0600383	0.0346134	0.00108694	0.000469007	0.000543977	0.000286801	0.242086	0.103052	0.0466634	0.0217662	2.41187e-05	2.04497e-05	0.00363765	0.00257718	0.0106587	0.0102035	0.00114203	0.00110074	0.000104632	0.000108047	0.586828	0.252631	0.182682	0.0859841	0.0161785	0.00937859	0.00102634	0.000527937
20	1970	142.326	7.05681	82.0509	3.9787	0	0	0.196263	4.12554	35.0948	5.47881	5.61762	1.48923	60.2756	8.15381	33.7704	5.27972	6.68258	1.55586	0.259468	0.0953204	0.0732828	0.0423429	0.00133607	0.000575525	0.000705821	0.00037109	0.313884	0.133459	0.0630462	0.0293625	3.13009e-05	2.65114e-05	0.00490926	0.00347507	0.0137834	0.0132085	0.00153121	0.00148071	0.00014355	0.000148411	0.761369	0.32738	0.237773	0.111812	0.021866	0.0126611	0.00138653	0.00071281
21	1971	170.841	8.47061	99.2588	4.81311	0	0	0.237425	4.99076	42.455	6.62785	6.79576	1.80155	71.5822	9.80614	40.7634	6.37457	8.1535	1.8903	0.333806	0.122341	0.0882779	0.0511038	0.00162149	0.000697374	0.000902362	0.00047301	0.400996	0.170303	0.0841215	0.0391039	4.00267e-05	3.38648e-05	0.00654041	0.00462448	0.0175453	0.0168295	0.00202437	0.00196407	0.000195329	0.000202294	0.972792	0.417808	0.305041	0.143316	0.0291874	0.0168755	0.00184982	0.000950315
22	1972	202.993	10.0648	118.763	5.7589	0	0	0.284077	5.97143	50.7973	7.93019	8.13111	2.15556	84.2306	11.6719	48.6652	7.61224	9.83919	2.27196	0.423971	0.155006	0.105116	0.0609502	0.00194576	0.00083562	0.00113819	0.000594793	0.505428	0.214428	0.110863	0.0514298	5.05016e-05	4.26799e-05	0.00860364	0.00607596	0.0220188	0.0211386	0.0026404	0.00256991	0.000263318	0.000273262	1.22579	0.5259	0.386207	0.181293	0.0384834	0.0222141	0.0024376	0.00125148
23	1973	239.002	11.8502	140.715	6.82338	0	0	0.336587	7.07521	60.1868	9.39603	9.63409	2.554	98.287	13.7641	57.5316	9.00168	11.7571	2.70451	0.532201	0.194088	0.123886	0.0719354	0.00231143	0.000991334	0.00141812	0.000738727	0.629283	0.266705	0.144352	0.066798	6.29414e-05	5.31333e-05	0.0111794	0.00788412	0.0272805	0.0262099	0.00339971	0.00331855	0.00035134	0.000365239	1.52528	0.653665	0.483101	0.226578	0.050134	0.0288829	0.00317368	0.00162811
24	1974	279.086	13.8376	165.27	8.01403	0	0	0.395322	8.30983	70.6894	11.0356	11.3152	2.99967	113.816	16.0961	67.4188	10.5518	13.925	3.19179	0.660899	0.240422	0.144678	0.0841111	0.00272106	0.00116558	0.00174721	0.000907236	0.774768	0.328058	0.185796	0.0857415	7.75729e-05	6.54117e-05	0.0143563	0.01011	0.0334092	0.03212	0.00432456	0.00423279	0.00046385	0.000483057	1.87637	0.803266	0.597662	0.280075	0.064562	0.0371162	0.00408449	0.0020934
25	1975	323.463	16.0379	192.583	9.33844	0	0	0.460652	9.68311	82.3715	12.8594	13.1852	3.49539	130.881	18.6812	78.3828	12.2718	16.3612	3.73771	0.812659	0.294892	0.167577	0.0975274	0.00317719	0.00135943	0.00213079	0.00110287	0.944199	0.399475	0.236549	0.108875	9.4635e-05	7.97126e-05	0.0182333	0.0128213	0.0404865	0.0389487	0.00543934	0.00533762	0.000606097	0.000632428	2.28447	0.976994	0.731961	0.34275	0.0822431	0.0471798	0.00519983	0.00266297
26	1976	372.352	18.4619	222.81	10.8042	0	0	0.532954	11.203	95.3004	14.8778	15.2547	4.04402	149.542	21.5327	90.48	14.1706	19.0848	4.34635	0.99028	0.358459	0.192668	0.112234	0.00368237	0.00157394	0.00257441	0.00132825	1.14	0.481969	0.298117	0.136842	0.000114378	9.62416e-05	0.0229198	0.0160932	0.0485958	0.0467766	0.00677013	0.00665912	0.000784016	0.000819508	2.75518	1.17718	0.888189	0.415607	0.103707	0.0593617	0.00655275	0.00335342
27	1977	425.972	21.1205	256.111	12.419	0	0	0.612612	12.8773	109.544	17.1014	17.5347	4.64844	169.86	24.6638	103.767	16.2573	22.1149	5.02184	1.19672	0.432131	0.220033	0.12828	0.00423913	0.00181019	0.00308382	0.00158603	1.36466	0.576585	0.37211	0.170313	0.000137061	0.00011521	0.0285324	0.0200046	0.0578223	0.0556862	0.00834454	0.00822517	0.00100416	0.00105117	3.29429	1.40618	1.06863	0.499693	0.129521	0.0739667	0.00817873	0.00418241
28	1978	484.54	24.0244	292.646	14.1906	0	0	0.700438	14.7146	125.171	19.5409	20.036	5.31155	191.894	28.088	118.3	18.5412	25.4713	5.76848	1.43512	0.516991	0.249754	0.145712	0.00484999	0.00206921	0.00366501	0.00187902	1.62078	0.684421	0.46031	0.210068	0.000162952	0.000136837	0.0351986	0.024642	0.0682528	0.0657623	0.0101922	0.0100662	0.00127404	0.00133562	3.90781	1.66655	1.2757	0.596133	0.160313	0.0913364	0.0101168	0.00516959
29	1979	548.275	27.1845	332.577	16.1269	0	0	0.796084	16.7222	142.25	22.2072	22.7699	6.03629	215.698	31.8189	134.137	21.0314	29.1742	6.59068	1.70886	0.614174	0.28191	0.164576	0.00551749	0.0023521	0.00432418	0.00221011	1.91106	0.806626	0.564665	0.256964	0.000192333	0.000161354	0.0430569	0.0301	0.0799763	0.0770915	0.0123448	0.0122145	0.00160208	0.00168188	4.60199	1.96091	1.51192	0.706104	0.196769	0.111846	0.0124098	0.00633696
30	1980	617.397	30.6117	376.068	18.2358	0	0	0.899473	18.9085	160.852	25.1113	25.7475	6.82567	241.329	35.8698	151.333	23.7375	33.2445	7.493	2.02154	0.7249	0.316581	0.184917	0.00624414	0.00265987	0.00506775	0.00258222	2.23825	0.944374	0.687303	0.311888	0.000225492	0.000188999	0.052258	0.0364808	0.0930825	0.0897603	0.0148357	0.0147036	0.00199773	0.00209979	5.38327	2.29189	1.77995	0.830824	0.239642	0.1359	0.0151045	0.00770812
31	1981	692.124	34.3168	423.284	20.5253	0	0	1.01003	21.2819	181.047	28.2645	28.9801	7.68268	268.84	40.2543	169.947	26.669	37.7032	8.48009	2.37693	0.850446	0.353849	0.206787	0.00703246	0.00299358	0.00590228	0.00299834	2.60521	1.09887	0.830486	0.37579	0.000262728	0.000220012	0.0629608	0.043892	0.107663	0.103858	0.0176999	0.0175691	0.00247128	0.00260035	6.25825	2.66225	2.08254	0.971557	0.289733	0.163923	0.0182506	0.00930805
32	1982	772.674	38.3106	474.391	23.0035	0	0	1.15443	23.8534	202.907	31.6747	32.4793	8.61004	298.283	44.986	190.035	29.8321	42.5719	9.55634	2.77895	0.992142	0.393757	0.230213	0.00788423	0.00335407	0.00683479	0.00346175	3.01495	1.2714	0.996619	0.449694	0.000304355	0.000254654	0.0753335	0.0524473	0.123815	0.119481	0.0209743	0.0208487	0.00303374	0.00319529	7.23402	3.07498	2.4226	1.12966	0.347889	0.196367	0.0219009	0.0111636
33	1983	859.266	42.604	529.558	25.6786	0	0	1.70268	26.6092	226.51	35.3225	36.2573	9.60794	329.708	50.0784	211.661	33.2059	47.8736	10.7231	3.23184	1.1514	0.435903	0.255014	0.00879087	0.00373764	0.00787135	0.00397504	3.47008	1.4631	1.18833	0.534708	0.000350651	0.000293149	0.0895583	0.0622699	0.141619	0.136707	0.0246972	0.0245813	0.00369776	0.00389808	8.31685	3.53262	2.80285	1.30639	0.415045	0.233733	0.0261133	0.0133041
34	1984	952.119	47.2078	588.956	28.5588	0	0	3.06946	29.5348	251.933	39.1845	40.3268	10.6762	363.163	55.5454	234.888	36.7661	53.6319	11.9813	3.74008	1.32968	0.479384	0.280701	0.00974148	0.0041396	0.00901627	0.00453987	3.97239	1.67474	1.40838	0.631978	0.000401814	0.000335655	0.105824	0.0734871	0.161115	0.155578	0.0289071	0.0288067	0.00447694	0.0047232	9.51111	4.03688	3.22548	1.50274	0.492178	0.276535	0.0309483	0.0157601
35	1985	1051.45	52.1329	652.756	31.6525	-8.57771e-05	0.000519267	5.37809	32.6358	279.253	43.2616	44.6998	11.8169	398.696	61.4007	259.774	40.5125	59.8701	13.3344	4.30833	1.52848	0.52388	0.307014	0.0107338	0.00455907	0.010273	0.0051575	4.5233	1.90697	1.65959	0.742672	0.000458006	0.000382298	0.124323	0.0862279	0.182316	0.176109	0.0336416	0.0335636	0.00538588	0.00568611	10.8198	4.58898	3.69247	1.71964	0.580295	0.325302	0.0364681	0.018563
36	1986	1157.48	57.3902	721.132	34.9681	-7.41892e-05	0.000698236	8.73588	35.9158	308.544	47.5562	49.3883	13.0325	436.352	67.6579	286.379	44.4467	66.6117	14.7862	4.94146	1.74937	0.569259	0.333845	0.0117662	0.00499539	0.0116447	0.00582898	5.12409	2.16035	1.94488	0.867981	0.000519375	0.000433192	0.145248	0.100622	0.205221	0.198303	0.0389372	0.0388898	0.00644012	0.00680337	12.2453	5.18988	4.2057	1.95795	0.680428	0.380569	0.0427365	0.0217454
37	1987	1270.43	62.9904	794.257	38.514	0.00385979	0.0161235	13.2339	39.3803	339.882	52.0725	54.4045	14.3253	476.175	74.331	314.761	48.5719	73.881	16.3406	5.64463	1.994	0.615453	0.361145	0.0128372	0.00544799	0.0131341	0.00655512	5.77584	2.4354	2.26721	1.00912	0.000586051	0.000488437	0.168798	0.116802	0.229826	0.222154	0.0448292	0.0448218	0.00765636	0.00809275	13.7899	5.84041	4.76698	2.21851	0.793644	0.442888	0.0498192	0.0253404
38	1988	1390.52	68.9444	872.31	42.2989	0.16205	0.0357127	18.8229	43.0333	373.345	56.8141	59.7608	15.6981	518.207	81.4337	344.98	52.8911	81.7025	18.0018	6.42326	2.26408	0.662406	0.388878	0.0139454	0.00591627	0.0147436	0.00733659	6.47953	2.73261	2.62965	1.1673	0.000658151	0.000548125	0.195169	0.134899	0.256122	0.247653	0.0513511	0.0513943	0.00905239	0.00957314	15.4555	6.54133	5.37802	2.5021	0.921033	0.512815	0.057783	0.0293819
39	1989	1517.96	75.2631	955.468	46.3313	0.647416	0.0563002	25.4327	46.8784	409.009	61.7848	65.4693	17.1532	562.489	88.9801	377.094	57.4071	90.1011	19.774	7.28291	2.56136	0.710054	0.417008	0.0150893	0.00639958	0.0164754	0.00817396	7.23603	3.05241	3.03528	1.34377	0.000735784	0.000612339	0.22456	0.155046	0.284098	0.274792	0.058536	0.0586412	0.0106466	0.0112639	17.2442	7.29339	6.04051	2.80952	1.0637	0.590917	0.0666961	0.0339047
40	1990	1652.97	81.9574	1043.91	50.6199	1.50077	0.108721	33.1268	50.9208	446.952	66.9884	71.5426	18.6933	609.06	96.984	411.163	62.1231	99.1023	21.6613	8.22948	2.88768	0.758338	0.445501	0.0162674	0.00689729	0.0183315	0.00906765	8.04609	3.39518	3.48725	1.53976	0.000819044	0.000681152	0.257169	0.177374	0.31374	0.303558	0.0664146	0.0665942	0.0124585	0.0131858	19.1575	8.09726	6.75605	3.14149	1.22278	0.677762	0.0766275	0.0389438
41	1991	1795.78	89.038	1137.82	55.1736	2.76367	0.195978	41.969	55.1654	487.253	72.4288	77.9933	20.321	657.958	105.46	447.245	67.0423	108.732	23.6682	9.26914	3.24498	0.8072	0.474324	0.0174782	0.00740877	0.0203134	0.010018	8.91031	3.76127	3.98873	1.75653	0.000908013	0.000754627	0.293195	0.202015	0.345032	0.333936	0.0750162	0.0752836	0.0145085	0.0153605	21.1971	8.95354	7.52616	3.49873	1.39941	0.773924	0.0876474	0.0445351
42	1992	1946.6	96.516	1237.38	60.0013	4.47701	0.316595	52.0246	59.6166	529.992	78.11	84.8341	22.039	709.218	114.421	485.401	72.1683	119.016	25.7992	10.4083	3.63527	0.856585	0.503445	0.0187202	0.00793338	0.0224227	0.011025	9.82918	4.15097	4.54296	1.99532	0.00100276	0.000832816	0.332832	0.2291	0.377957	0.365908	0.0843685	0.0847376	0.0168178	0.0178105	23.3643	9.86279	8.3523	3.8819	1.59476	0.879976	0.0998265	0.0507145
43	1993	2105.65	104.402	1342.78	65.1119	6.68238	0.472346	63.3586	64.2791	575.247	84.0362	92.0779	23.85	762.874	123.882	525.689	77.5048	129.982	28.0588	11.6537	4.0606	0.90644	0.532834	0.0199918	0.00847051	0.0246603	0.0120889	10.8031	4.56455	5.15315	2.25737	0.00110335	0.000915769	0.376275	0.258757	0.412492	0.399456	0.0944983	0.0949835	0.0194083	0.0205587	25.6606	10.8255	9.23585	4.29164	1.80999	0.996496	0.113236	0.0575185
44	1994	2273.15	112.707	1454.19	70.5145	9.42258	0.666197	76.0356	69.1577	623.101	90.2116	99.7373	25.7567	818.961	133.856	568.17	83.0554	141.656	30.4516	13.0119	4.52308	0.956712	0.56246	0.0212917	0.00901951	0.0270275	0.0132097	11.8325	5.00223	5.82258	2.54395	0.00120984	0.00100353	0.423721	0.291116	0.448616	0.43456	0.105431	0.106048	0.0223022	0.0236286	28.0869	11.8421	10.1782	4.72859	2.04629	1.12407	0.127948	0.0649843
45	1995	2449.32	121.442	1571.81	76.2183	12.7433	0.901404	90.1175	74.2572	673.633	96.6408	107.826	27.7619	877.508	144.359	612.902	88.8243	154.066	32.9824	14.4904	5.02494	1.00736	0.592298	0.0226184	0.00957979	0.0295247	0.0143871	12.9174	5.46418	6.55452	2.85628	0.00132226	0.00109612	0.475357	0.326304	0.486305	0.471195	0.11719	0.117954	0.025523	0.0270448	30.6445	12.9131	11.1806	5.19331	2.30484	1.26326	0.144034	0.0731485
46	1996	2634.38	130.617	1695.83	82.2322	16.6909	1.18096	105.666	79.5831	726.926	103.328	116.356	29.8684	938.546	155.404	659.945	94.8159	167.24	35.6562	16.0966	5.56846	1.05833	0.622323	0.0239706	0.0101508	0.0321524	0.0156208	14.0579	5.95054	7.35226	3.19559	0.00144064	0.00119356	0.531372	0.364446	0.525532	0.50934	0.129797	0.130725	0.0290945	0.0308322	33.3341	14.0387	12.2442	5.68636	2.58683	1.41465	0.161566	0.0820486
47	1997	2828.55	140.245	1826.45	88.5655	21.3132	1.50825	122.741	85.14	783.063	110.279	125.341	32.0791	1002.1	167.006	709.36	101.035	181.206	38.478	17.8382	6.15596	1.10959	0.652511	0.0253469	0.0107319	0.0349109	0.0169105	15.2541	6.46143	8.21908	3.56311	0.00156501	0.00129587	0.591949	0.405664	0.566269	0.548968	0.143273	0.144381	0.0330411	0.0350165	36.1566	15.2194	13.3701	6.20825	2.89346	1.57881	0.180618	0.0917219
48	1998	3032.04	150.334	1963.84	95.2279	26.6601	1.8871	141.399	90.9334	842.127	117.497	134.795	34.3968	1068.2	179.179	761.205	107.485	195.993	41.4528	19.7234	6.79001	1.1611	0.682845	0.0267461	0.0113226	0.0378001	0.0182558	16.506	6.99692	9.15825	3.96003	0.00169537	0.00140306	0.657265	0.450076	0.60849	0.590053	0.157635	0.15894	0.037388	0.039624	39.1126	16.4553	14.5595	6.75946	3.22593	1.75631	0.201261	0.102205
49	1999	3245.08	160.897	2108.21	102.228	32.7814	2.32073	161.7	96.9685	904.201	124.989	144.73	36.8246	1136.87	191.938	815.54	114.173	211.63	44.5858	21.7603	7.47303	1.21284	0.713304	0.0281669	0.0119224	0.0408202	0.0196562	17.8132	7.55706	10.173	4.38756	0.00183173	0.00151512	0.7275	0.497802	0.652165	0.632569	0.172901	0.174422	0.0421604	0.0446809	42.2029	17.7468	15.8133	7.34048	3.58543	1.94771	0.223567	0.113537
50	2000	3467.89	171.944	2259.76	109.577	39.7295	2.8128	183.697	103.251	969.37	132.76	155.161	39.3654	1208.13	205.296	872.427	121.104	228.146	47.8825	23.9578	8.20767	1.26476	0.743872	0.0296082	0.0125307	0.0439708	0.0211111	19.1758	8.14186	11.2667	4.84686	0.00197409	0.00163207	0.802823	0.548957	0.697264	0.676488	0.189088	0.190842	0.0473842	0.0502143	45.4278	19.0941	17.1325	7.95174	3.97315	2.15356	0.247609	0.125755
51	2001	3700.68	183.486	2418.67	117.282	47.5552	3.36705	207.447	109.787	1037.72	140.814	166.101	42.0222	1282.01	219.269	931.923	128.282	245.572	51.348	26.3242	8.99653	1.31685	0.774532	0.0310689	0.0131471	0.0472516	0.0226199	20.5933	8.7513	12.4426	5.33915	0.00212244	0.00175389	0.883411	0.603659	0.743756	0.721781	0.206211	0.208215	0.0530854	0.0562512	48.788	20.4973	18.5181	8.59367	4.39031	2.37443	0.273458	0.138895
52	2002	3943.67	195.534	2585.15	125.355	56.3142	3.98763	232.999	116.58	1109.33	149.159	177.563	44.798	1358.52	233.87	994.09	135.714	263.936	54.988	28.8689	9.84249	1.36908	0.805277	0.032548	0.0137712	0.0506619	0.024182	22.0654	9.38537	13.7038	5.86556	0.00227677	0.00188056	0.969424	0.662019	0.79161	0.768421	0.224283	0.226557	0.0592907	0.0628193	52.2838	21.9566	19.9709	9.26667	4.83809	2.61087	0.301186	0.152996
53	2003	4197.09	208.099	2759.41	133.806	66.062	4.67856	260.404	123.639	1184.3	157.799	189.562	47.696	1437.68	249.115	1058.99	143.406	283.271	58.8083	31.6014	10.7484	1.42145	0.836097	0.0340445	0.0144025	0.0542011	0.0257965	23.5918	10.044	15.0537	6.42719	0.00243705	0.00201208	1.06102	0.724141	0.840797	0.81638	0.243314	0.245877	0.0660272	0.0699463	55.9155	23.4723	21.4918	9.97108	5.31766	2.86341	0.330863	0.168095
54	2004	4461.14	221.19	2941.64	142.641	76.8564	5.44319	289.71	130.969	1262.71	166.742	202.111	50.7194	1519.5	265.015	1126.68	151.364	303.607	62.8146	34.5318	11.7171	1.47393	0.866987	0.0355577	0.0150408	0.0578684	0.0274628	25.1719	10.7271	16.4953	7.02514	0.00260325	0.00214841	1.15834	0.79013	0.891287	0.865631	0.263317	0.266187	0.0733221	0.0776605	59.6835	25.0445	23.0814	10.7073	5.83021	3.13258	0.362559	0.184228
55	2005	4736	234.808	3132.07	151.871	88.7558	6.28575	320.963	138.577	1344.65	175.993	215.226	53.8712	1603.93	281.563	1197.23	159.596	324.977	67.0128	37.6699	12.7516	1.52654	0.897944	0.037087	0.0156857	0.061663	0.0291801	26.8055	11.4347	18.0318	7.66053	0.00277534	0.00228952	1.26156	0.860089	0.943049	0.916144	0.284299	0.287496	0.0812028	0.0859901	63.5882	26.6732	24.7407	11.4755	6.3769	3.41891	0.396344	0.201433
56	2006	5021.96	248.982	3330.86	161.505	101.816	7.21041	354.203	146.466	1430.2	185.559	228.919	57.1544	1691.1	298.798	1270.68	168.108	347.41	71.4087	41.0259	13.8549	1.57925	0.928965	0.0386313	0.0163368	0.0655837	0.0309474	28.4917	12.1665	19.6664	8.33441	0.00295329	0.00243541	1.37079	0.934117	0.996053	0.967892	0.306269	0.309812	0.089697	0.0949632	67.6296	28.3587	26.4701	12.2762	6.95889	3.7229	0.432288	0.219746
57	2007	5319.29	263.727	3538.23	171.561	116.098	8.22209	389.469	154.645	1519.44	195.448	243.203	60.5724	1781.06	316.767	1347.1	176.907	370.937	76.0085	44.6107	15.0304	1.63206	0.960053	0.0401902	0.016994	0.0696296	0.0327641	30.2303	12.9225	21.4022	9.04781	0.00313706	0.00258603	1.48619	1.01231	1.05027	1.02085	0.329234	0.333143	0.0988324	0.104608	71.8081	30.1011	28.2705	13.1097	7.57734	4.04507	0.470458	0.239203
58	2008	5628.15	279.049	3754.4	182.049	131.664	9.32522	426.802	163.119	1612.48	205.667	258.094	64.1287	1873.75	335.476	1426.55	186.002	395.594	80.8186	48.4355	16.2813	1.685	0.991215	0.0417633	0.017657	0.0737998	0.0346293	32.0206	13.7026	23.2421	9.80175	0.00332661	0.00274136	1.60789	1.09476	1.10568	1.075	0.353199	0.357494	0.108637	0.114954	76.1241	31.9006	30.1424	13.9761	8.23337	4.38591	0.510921	0.259841
59	2009	5948.61	294.94	3979.45	192.989	148.564	10.5233	466.209	171.891	1709.35	216.223	273.599	67.8256	1969.17	354.925	1509.03	195.403	421.401	85.8436	52.5119	17.6112	1.73802	1.02245	0.0433496	0.0183254	0.0780929	0.0365422	33.8621	14.5066	25.1891	10.5972	0.00352189	0.00290135	1.736	1.18155	1.16224	1.13031	0.378169	0.382869	0.119138	0.126029	80.5776	33.7572	32.0866	14.8759	8.9281	4.7459	0.553744	0.281694
60	2010	6281.01	311.435	4213.59	204.408	166.862	11.8241	507.726	180.977	1810.13	227.114	289.73	71.6649	2067.43	375.186	1594.62	205.102	448.393	91.0898	56.8515	19.0233	1.79115	1.05374	0.0449488	0.0189992	0.0825078	0.0385019	35.754	15.3344	27.2464	11.4352	0.00372285	0.00306598	1.87065	1.27278	1.21993	1.18674	0.404147	0.409273	0.130365	0.137862	85.1689	35.6712	34.1034	15.8091	9.66266	5.12553	0.598992	0.304799
61	2011	6625.65	328.555	4457.34	216.28	186.653	13.2306	551.448	190.382	1915.06	238.364	306.523	75.6549	2168.31	396.201	1683.49	215.127	476.626	96.5683	61.4658	20.5214	1.84449	1.08514	0.0465623	0.0196789	0.0870439	0.0405079	37.6963	16.1859	29.4168	12.3167	0.00392949	0.00323523	2.01198	1.36853	1.27875	1.2443	0.431139	0.436711	0.142345	0.15048	89.899	37.643	36.1939	16.7763	10.4382	5.52529	0.646734	0.329192
62	2012	6982.87	346.267	4710.93	228.564	208.002	14.7428	597.408	200.113	2024.22	249.974	323.995	79.7984	2271.94	417.907	1775.71	225.481	506.135	102.284	66.3674	22.1089	1.89809	1.11668	0.0481904	0.0203644	0.0917004	0.0425595	39.6882	17.061	31.7034	13.2426	0.00414175	0.00340908	2.16009	1.46889	1.33866	1.30298	0.459148	0.465187	0.155107	0.163914	94.7685	39.6728	38.3586	17.7776	11.2558	5.94564	0.697033	0.354907
63	2013	7352.73	364.529	4974.59	241.26	230.978	16.3646	645.633	210.172	2137.72	261.962	342.161	84.0988	2378.14	440.237	1871.36	236.179	536.956	108.244	71.5689	23.7897	1.95198	1.14838	0.0498331	0.0210557	0.0964761	0.044656	41.7294	17.9597	34.109	14.2139	0.00435962	0.0035875	2.31509	1.57393	1.39966	1.36274	0.488175	0.494702	0.168679	0.178191	99.778	41.7609	40.5981	18.8134	12.1165	6.38705	0.749954	0.381979
64	2014	7735.31	383.313	5248.53	254.375	255.646	18.1016	696.146	220.573	2255.65	274.323	361.036	88.5611	2486.78	463.113	1970.48	247.22	569.123	114.457	77.0837	25.5675	2.00618	1.18025	0.0514904	0.0217526	0.10137	0.0467968	43.8194	18.8817	36.6366	15.2315	0.00458304	0.00377047	2.47709	1.68375	1.46173	1.42358	0.518223	0.525259	0.183088	0.19334	104.928	43.9075	42.9131	19.8838	13.0215	6.84998	0.805561	0.410445
65	2015	8129.88	402.634	5533.37	268.057	282.112	19.9688	749.039	231.342	2378.27	287.106	380.661	93.1971	2596.52	486.647	2073.31	258.643	602.698	120.936	82.9254	27.4465	2.06086	1.21241	0.0531653	0.0224564	0.106382	0.0489812	45.9578	19.8271	39.2888	16.2963	0.00481199	0.00395796	2.6462	1.79841	1.52485	1.4855	0.549292	0.556857	0.198364	0.209389	110.22	46.1132	45.3043	20.9893	13.9719	7.33486	0.863917	0.440337
66	2016	8533.88	422.437	5829.39	282.394	310.455	21.9751	804.348	242.495	2505.71	300.327	401.057	98.0099	2704.49	511.079	2179.93	270.469	637.724	127.69	89.1084	29.4309	2.11614	1.24491	0.0548591	0.0231681	0.111512	0.0512091	48.1445	20.7959	42.0687	17.4091	0.00504647	0.00414998	2.82249	1.918	1.58904	1.54849	0.581382	0.589499	0.214535	0.226367	115.655	48.3787	47.7725	22.1302	14.9686	7.84213	0.925083	0.471691
67	2017	8945.3	442.79	6136.01	297.243	340.67	24.1119	861.94	254.006	2637.7	313.935	422.183	102.989	2809.29	536.405	2290.05	282.66	674.181	134.712	95.6468	31.5248	2.17181	1.27769	0.0565668	0.0238857	0.116758	0.0534802	50.3792	21.788	44.9789	18.5708	0.00528645	0.00434651	3.00608	2.04257	1.65427	1.61254	0.614496	0.623187	0.231628	0.244301	121.233	50.7044	50.3184	23.3069	16.0127	8.37225	0.989122	0.504541
68	2018	9363.48	463.578	6452.95	312.604	372.784	26.3867	921.735	265.864	2774.12	327.927	444.018	108.13	2910.53	562.446	2403.52	295.209	712.067	142.004	102.555	33.7324	2.22767	1.31062	0.0582856	0.024608	0.12212	0.0557937	52.6613	22.8033	48.0224	19.7823	0.00553189	0.00454752	3.19704	2.17221	1.72054	1.67764	0.648634	0.65792	0.249672	0.26322	126.957	53.0908	52.9426	24.5195	17.1054	8.92564	1.0561	0.538921
69	2019	9788.54	484.69	6780.13	328.463	406.821	28.7984	983.685	278.064	2914.95	342.299	466.558	113.431	3008.42	589.038	2520.27	308.114	751.395	149.571	109.847	36.0578	2.28357	1.3436	0.0600142	0.0253344	0.127597	0.058149	54.9902	23.8417	51.2017	21.0444	0.00578275	0.00475298	3.39549	2.30699	1.78783	1.74379	0.683795	0.693699	0.268696	0.283151	132.826	55.5381	55.6456	25.7683	18.2477	9.50274	1.12607	0.574866
70	2020	10220.8	506.166	7117.54	344.817	442.818	31.3485	1047.76	290.603	3060.19	357.053	489.803	118.893	3103.23	616.224	2640.27	321.378	792.183	157.417	117.537	38.5051	2.33946	1.37659	0.0617515	0.0260646	0.133186	0.0605451	57.3652	24.903	54.5198	22.358	0.00603895	0.00496283	3.60148	2.44698	1.85612	1.81095	0.71998	0.730524	0.288726	0.304124	138.84	58.0462	58.4278	27.0535	19.4406	10.104	1.1991	0.612408
71	2021	10660.4	528.015	7465.22	361.669	480.749	34.0486	1113.93	303.488	3209.9	372.187	513.764	124.518	3195.16	644.005	2763.56	335.002	834.46	165.546	125.639	41.0784	2.39538	1.40961	0.0634979	0.0267986	0.138887	0.0629814	59.7857	25.9869	57.9791	23.7237	0.00630044	0.00517703	3.81511	2.59224	1.92537	1.87911	0.757186	0.768396	0.309792	0.326164	145	60.6153	61.2895	28.3753	20.6851	10.7297	1.27524	0.651582
72	2022	11107.6	550.225	7823.17	379.023	520.672	36.8812	1182.14	316.72	3364.08	387.717	538.44	130.305	3284.41	672.364	2890.11	349.003	878.242	173.967	134.169	43.7823	2.45134	1.44265	0.0652529	0.0275364	0.1447	0.0654574	62.2512	27.0935	61.5826	25.1426	0.00656718	0.00539558	4.03646	2.74284	1.99557	1.94824	0.795413	0.807312	0.331921	0.349301	151.305	63.2457	64.2315	29.7339	21.9824	11.3804	1.35456	0.692422
73	2023	11562.8	572.803	8191.46	396.882	562.694	39.8377	1252.38	330.294	3522.69	403.635	563.827	136.26	3371.29	701.312	3019.84	363.372	923.541	182.684	143.142	46.6209	2.5073	1.4757	0.067016	0.0282777	0.150621	0.0679721	64.7609	28.2224	65.3327	26.6153	0.00683911	0.00561841	4.2656	2.89884	2.0667	2.01833	0.83466	0.847273	0.355141	0.373562	157.756	65.9374	67.2541	31.1295	23.3333	12.0565	1.43712	0.73496
74	2024	12026.3	595.786	8570.17	415.249	607.255	42.9735	1324.69	344.193	3685.51	419.909	589.887	142.369	3456.13	730.889	3152.49	378.082	970.334	191.693	152.571	49.5983	2.56317	1.50873	0.0687842	0.0290214	0.156649	0.0705242	67.3137	29.3732	69.2312	28.1421	0.00711611	0.00584544	4.50253	3.06027	2.13872	2.08935	0.874911	0.888266	0.379476	0.39897	164.352	68.69	70.357	32.562	24.7386	12.758	1.52295	0.779217
75	2025	12498.6	619.201	8959.34	434.117	655.217	46.3718	1399.17	358.382	3851.91	436.481	616.521	148.609	3539.22	761.114	3287.43	393.084	1018.53	200.981	162.472	52.7187	2.61851	1.54151	0.0705499	0.0297645	0.162781	0.0731129	69.9086	30.5458	73.2813	29.724	0.0073981	0.00607662	4.74737	3.2272	2.21161	2.16126	0.916172	0.930294	0.404956	0.425558	171.093	71.5033	73.5406	34.0316	26.1994	13.4857	1.61212	0.825234
76	2026	12979.8	643.063	9358.98	453.495	707.193	50.054	1475.9	372.836	4021.47	453.316	643.659	154.962	3620.86	792.008	3424.2	408.344	1068.07	210.54	172.859	55.9859	2.67292	1.5738	0.0723067	0.0305046	0.169016	0.0757371	72.5447	31.7398	77.4863	31.3623	0.00768499	0.00631184	5.00022	3.39975	2.28529	2.23401	0.958447	0.973361	0.431614	0.453354	177.977	74.3772	76.8053	35.5384	27.7171	14.24	1.70471	0.873053
77	2027	13470.5	667.389	9769.19	473.386	763.548	54.0445	1554.95	387.544	4193.99	470.392	671.271	161.42	3701.28	823.588	3562.6	423.842	1118.92	220.369	183.743	59.4037	2.72618	1.60546	0.0740507	0.03124	0.175349	0.0783946	75.2198	32.9547	81.8483	33.0576	0.00797659	0.00655097	5.26112	3.57794	2.35969	2.30753	1.00172	1.01746	0.459476	0.482384	185.001	77.3103	80.1504	37.0823	29.2925	15.0213	1.80076	0.922704
78	2028	13970.8	692.193	10190.1	493.794	824.528	58.3606	1636.35	402.501	4369.38	487.7	699.342	167.983	3780.69	855.869	3702.51	439.574	1171.07	230.467	195.139	62.9754	2.77814	1.63639	0.0757785	0.0319694	0.181775	0.081083	77.932	34.1896	86.3693	34.8102	0.00827268	0.00679384	5.53009	3.7618	2.43473	2.38174	1.04599	1.06257	0.488567	0.512674	192.163	80.3013	83.5751	38.6627	30.9264	15.8299	1.90032	0.974211
79	2029	14481	717.492	10621.7	514.725	890.352	63.0219	1720.15	417.702	4547.56	505.23	727.86	174.645	3859.29	888.866	3843.85	455.533	1224.52	240.832	207.058	66.7044	2.82867	1.66652	0.0774874	0.0326917	0.18829	0.0838	80.6789	35.4437	91.0513	36.6205	0.00857304	0.00704028	5.80713	3.95136	2.51032	2.45656	1.09123	1.10869	0.518913	0.544248	199.457	83.3487	87.0784	40.2794	32.6195	16.6659	2.00343	1.0276
80	2030	15001.6	743.302	11064.3	536.182	961.234	68.0429	1806.39	433.143	4728.48	522.97	756.816	181.407	3937.3	922.597	3986.55	471.715	1279.24	251.465	219.513	70.594	2.87769	1.69578	0.0791746	0.0334056	0.194888	0.0865431	83.4583	36.7163	95.8958	38.489	0.00887745	0.00729012	6.09224	4.14663	2.58638	2.5319	1.13742	1.15579	0.55054	0.577131	206.881	86.4509	90.6594	41.9319	34.3726	17.5296	2.11013	1.08289
81	2031	15532.7	769.638	11517.9	558.175	1037.39	73.4384	1895.12	448.823	4912.1	540.918	786.205	188.265	4014.87	957.073	4130.56	488.121	1335.23	262.364	232.516	74.6477	2.9251	1.72413	0.0808374	0.0341101	0.201562	0.0893097	86.2675	38.0063	100.904	40.4158	0.00918565	0.00754315	6.38538	4.3476	2.66281	2.60769	1.18455	1.20386	0.583467	0.611344	214.429	89.6061	94.3166	43.6194	36.186	18.4211	2.22045	1.14011
82	2032	16074.9	796.517	11982.6	580.711	1118.99	79.2181	1986.38	464.74	5098.39	559.066	816.02	195.218	4092.21	992.312	4275.83	504.747	1392.5	273.53	246.08	78.8685	2.97084	1.75151	0.0824732	0.0348041	0.208309	0.0920971	89.1043	39.3129	106.078	42.401	0.00949739	0.0077992	6.68654	4.55429	2.73952	2.68383	1.23259	1.25286	0.617722	0.646912	222.098	92.8123	98.0488	45.3415	38.0606	19.3407	2.33441	1.19927
83	2033	16628.2	823.953	12458.7	603.802	1206.22	85.3983	2080.2	480.898	5287.31	577.406	846.256	202.266	4169.54	1028.35	4422.32	521.589	1451.02	284.961	260.218	83.26	3.01484	1.7779	0.0840795	0.0354864	0.215122	0.094903	91.9661	40.6352	111.419	44.4457	0.00981246	0.00805806	6.99576	4.76678	2.81642	2.76024	1.28153	1.30281	0.653331	0.683864	229.883	96.0684	101.855	47.0979	39.9973	20.2887	2.45209	1.26042
84	2034	17193.1	851.962	12946.1	627.441	1299.26	91.9878	2176.63	497.293	5478.82	595.931	876.907	209.405	4247.04	1065.2	4569.98	538.642	1510.8	296.658	274.941	87.8256	3.05704	1.80326	0.0856536	0.036156	0.221996	0.0977246	94.8505	41.9724	116.93	46.5498	0.0101306	0.00831957	7.31302	4.98507	2.89341	2.83682	1.33134	1.35367	0.690318	0.722221	237.78	99.3722	105.734	48.8878	41.9965	21.2652	2.5735	1.32357
85	2035	17769.9	880.559	13445	651.635	1398.3	99.0027	2275.7	513.928	5672.9	614.635	907.97	216.635	4324.89	1102.87	4718.78	555.906	1571.83	308.619	290.262	92.5684	3.09737	1.82755	0.0871933	0.0368119	0.228925	0.100559	97.7546	43.3235	122.611	48.7137	0.0104515	0.0085835	7.63826	5.20913	2.9704	2.91349	1.38201	1.40541	0.728709	0.762001	245.785	102.722	109.685	50.7106	44.059	22.2704	2.69868	1.38874
86	2036	18358.9	909.762	13955.7	676.393	1503.54	106.455	2377.47	530.804	5869.52	633.513	939.438	223.955	4403.25	1141.38	4868.66	573.377	1634.1	320.845	306.194	97.4917	3.13579	1.85074	0.0886961	0.0374529	0.235901	0.103403	100.676	44.6873	128.465	50.9375	0.0107749	0.00884962	7.97147	5.43892	3.0473	2.99015	1.4335	1.45801	0.768528	0.803234	253.892	106.116	113.706	52.5658	46.1853	23.3046	2.82766	1.45595
87	2037	18960.5	939.586	14478.2	701.731	1615.2	114.368	2481.99	547.92	6068.65	652.559	971.309	231.363	4482.28	1180.75	5019.6	591.055	1697.61	333.333	322.748	102.599	3.17222	1.87279	0.0901597	0.0380783	0.24292	0.106255	103.611	46.0627	134.491	53.2212	0.0111005	0.00911767	8.31254	5.67444	3.124	3.06672	1.48578	1.51144	0.809795	0.845939	262.097	109.552	117.795	54.4524	48.3759	24.3678	2.96045	1.52521
88	2038	19574.8	970.047	15012.8	727.65	1733.53	122.753	2589.31	565.276	6270.26	671.768	1003.58	238.858	4562.08	1220.98	5171.56	608.937	1762.34	346.084	339.936	107.892	3.2066	1.89366	0.0915816	0.0386869	0.249973	0.10911	106.557	47.4486	140.69	55.5647	0.0114281	0.00938744	8.66137	5.91565	3.20042	3.14311	1.53882	1.56567	0.852527	0.890131	270.394	113.028	121.949	56.3697	50.6308	25.46	3.09707	1.59654
89	2039	20202.4	1001.16	15559.6	754.16	1858.78	131.632	2699.5	582.876	6474.34	691.131	1036.24	246.439	4642.77	1262.1	5324.51	627.021	1828.3	359.096	357.769	113.375	3.23887	1.91333	0.0929595	0.0392778	0.257053	0.111966	109.512	48.8438	147.062	57.9679	0.0117571	0.00965864	9.01783	6.1625	3.27645	3.21923	1.59258	1.62065	0.896738	0.935822	278.777	116.542	126.168	58.3163	52.9501	26.581	3.23751	1.66994
90	2040	20843.4	1032.94	16118.9	781.284	1991.18	141.026	2812.61	600.722	6680.85	710.645	1069.29	254.105	4724.47	1304.13	5478.41	645.305	1895.47	372.367	376.261	119.05	3.26898	1.93176	0.0942912	0.0398501	0.264154	0.11482	112.471	50.2471	153.608	60.4304	0.0120875	0.00993106	9.38184	6.41495	3.352	3.29497	1.64702	1.67636	0.942448	0.983034	287.241	120.091	130.448	60.2917	55.334	27.7308	3.38178	1.74543
91	2041	21498.2	1065.41	16690.9	809.022	2130.95	150.935	2928.71	618.816	6889.77	730.302	1102.73	261.854	4807.31	1347.09	5633.23	663.788	1963.84	385.897	395.421	124.921	3.29687	1.94892	0.0955744	0.0404028	0.271269	0.117668	115.432	51.6574	160.327	62.9517	0.0124188	0.0102045	9.75327	6.67294	3.42698	3.37026	1.7021	1.73275	0.989677	1.03178	295.779	123.673	134.788	62.2945	57.7828	28.9091	3.5299	1.823
92	2042	22167.2	1098.58	17275.7	837.391	2278.27	161.377	3047.84	637.167	7101.09	750.102	1136.55	269.687	4891.44	1390.97	5788.95	682.469	2033.42	399.685	415.264	130.991	3.32252	1.96479	0.0968072	0.0409353	0.27839	0.120509	118.392	53.0737	167.221	65.5323	0.0127507	0.0104786	10.1321	6.9365	3.50129	3.44501	1.75781	1.7898	1.03845	1.08209	304.388	127.287	139.187	64.3243	60.2971	30.1165	3.68189	1.90269
93	2043	22850.5	1132.47	17873.6	866.398	2433.39	172.368	3170.05	655.78	7314.77	770.036	1170.75	277.601	4976.96	1435.81	5945.53	701.347	2104.19	413.731	435.799	137.262	3.34585	1.97935	0.0979874	0.0414465	0.28551	0.123338	121.348	54.4946	174.291	68.1717	0.013083	0.0107532	10.5181	7.20554	3.57485	3.51913	1.81408	1.84747	1.08878	1.13398	313.062	130.93	143.641	66.3801	62.877	31.3528	3.83775	1.98449
94	2044	23548.7	1167.09	18484.7	896.043	2596.63	183.928	3295.44	674.657	7530.82	790.098	1205.33	285.596	5063.95	1481.64	6102.96	720.419	2176.15	428.032	457.04	143.738	3.3668	1.99255	0.0991126	0.0419355	0.292623	0.126152	124.296	55.9188	181.534	70.8693	0.0134152	0.011028	10.9112	7.47997	3.64754	3.59252	1.87088	1.90569	1.14068	1.18744	321.794	134.599	148.148	68.4606	65.5223	32.6178	3.99746	2.06841
95	2045	24261.9	1202.46	19109.5	926.332	2768.26	196.076	3424.07	693.802	7749.2	810.282	1240.28	293.67	5152.47	1528.48	6261.2	739.684	2249.28	442.586	478.997	150.421	3.3853	2.00436	0.100181	0.0424015	0.299719	0.128948	127.233	57.3449	188.951	73.6244	0.0137471	0.0113027	11.3112	7.75971	3.71928	3.6651	1.92816	1.96444	1.19416	1.24248	330.578	138.292	152.706	70.5645	68.2327	33.9114	4.16101	2.15444
96	2046	24990.6	1238.59	19748.1	957.288	2948.58	208.839	3556.02	713.221	7969.89	830.583	1275.6	301.823	5242.57	1576.35	6420.22	759.139	2323.59	457.392	501.681	157.314	3.40129	2.01472	0.101189	0.0428434	0.30679	0.131723	130.155	58.7715	196.54	76.4363	0.0140781	0.0115771	11.7178	8.04464	3.78996	3.73676	1.98587	2.02367	1.24923	1.29912	339.406	142.006	157.312	72.6905	71.008	35.2331	4.32837	2.24258
97	2047	25735.1	1275.5	20400.8	988.927	3137.89	222.241	3691.37	732.918	8192.87	850.993	1311.29	310.054	5334.3	1625.27	6580	778.784	2399.06	472.448	525.103	164.42	3.4147	2.02362	0.102135	0.0432603	0.313829	0.134474	133.06	60.1973	204.299	79.3042	0.0144081	0.0118508	12.1309	8.33465	3.85948	3.80741	2.04397	2.08331	1.30589	1.35737	348.272	145.739	161.962	74.8374	73.8477	36.5827	4.4995	2.33282
98	2048	26495.6	1313.2	21067.9	1021.26	3336.49	236.303	3830.19	752.901	8418.13	871.508	1347.34	318.36	5427.72	1675.27	6740.51	798.616	2475.68	487.753	549.275	171.74	3.42547	2.031	0.103017	0.0436514	0.320827	0.137196	135.943	61.6208	212.228	82.2273	0.0147365	0.0121235	12.5502	8.62963	3.92774	3.87696	2.10239	2.14334	1.36416	1.41722	357.17	149.487	166.654	77.0037	76.7515	37.9598	4.67439	2.42515
99	2049	27272.5	1351.72	21749.6	1054.31	3544.69	251.047	3972.57	773.173	8645.63	892.121	1383.75	326.742	5522.85	1726.35	6901.73	818.633	2553.45	503.304	574.207	179.278	3.43353	2.03683	0.103832	0.0440156	0.327776	0.139887	138.8	63.0406	220.325	85.2046	0.015063	0.0123949	12.9754	8.92945	3.99465	3.94531	2.16109	2.20369	1.42403	1.47869	366.091	153.247	171.384	79.188	79.7188	39.3642	4.853	2.51956
100	2050	28066.1	1391.05	22446.4	1088.08	3762.81	266.497	4118.6	793.743	8875.37	912.826	1420.52	335.199	5619.73	1778.55	7063.62	838.834	2632.36	519.1	599.911	187.036	3.4388	2.04108	0.104578	0.0443522	0.334667	0.142544	141.629	64.4552	228.588	88.2352	0.0153873	0.0126649	13.4065	9.23398	4.0601	4.01236	2.22002	2.26431	1.48551	1.54176	375.028	157.018	176.15	81.389	82.7492	40.7953	5.03529	2.61604
101	2051	28876.7	1431.21	23158.4	1122.6	3991.15	282.682	4268.34	814.617	9107.31	933.618	1457.64	343.728	5718.38	1831.89	7226.15	859.217	2712.39	535.139	626.398	195.017	3.44123	2.04372	0.105253	0.0446602	0.341492	0.145162	144.425	65.8632	237.016	91.3181	0.0157089	0.0129329	13.843	9.5431	4.124	4.07803	2.27912	2.32515	1.54861	1.60646	383.976	160.795	180.949	83.6051	85.8421	42.2529	5.22122	2.71458
102	2052	29704.7	1472.23	23885.9	1157.9	4230.02	299.632	4421.88	835.805	9341.44	954.489	1495.11	352.331	5818.83	1886.37	7389.33	879.78	2793.55	551.419	653.677	203.223	3.44074	2.0447	0.105855	0.0449387	0.348244	0.147739	147.186	67.2631	245.605	94.4523	0.0160275	0.0131988	14.2849	9.85667	4.18625	4.14222	2.33835	2.38616	1.61332	1.67276	392.926	164.577	185.776	85.8351	88.9968	43.7364	5.41075	2.81515
103	2053	30550.7	1514.34	24629.5	1193.91	4479.83	317.338	4579.36	857.314	9577.84	975.444	1532.94	361.008	5921.19	1942.1	7553.21	900.518	2875.82	567.938	681.756	211.655	3.43723	2.04399	0.106383	0.0451876	0.354922	0.150276	149.911	68.6544	254.355	97.6368	0.0163431	0.0134626	14.7317	10.1746	4.2469	4.20498	2.39766	2.44731	1.67964	1.74067	401.879	168.363	190.632	88.0781	92.2126	45.2455	5.60384	2.91775
104	2054	31415.1	1557.33	25389.7	1230.71	4741.2	335.792	4740.94	879.165	9816.42	996.464	1571.13	369.759	6025.4	1999.03	7717.69	921.437	2959.21	584.695	710.651	220.316	3.43056	2.0415	0.106829	0.0454046	0.361507	0.152763	152.592	70.0345	263.263	100.87	0.0166549	0.0137237	15.1834	10.4967	4.30565	4.26604	2.45699	2.50852	1.74758	1.81019	410.817	172.145	195.511	90.3314	95.489	46.7798	5.80043	3.02236
105	2055	32297.5	1601.14	26166.2	1268.34	5014.03	355.05	4906.53	901.373	10057	1017.54	1609.64	378.576	6131.35	2057.14	7882.63	942.53	3043.68	601.685	740.374	229.212	3.42076	2.03724	0.107194	0.045589	0.367985	0.155196	155.223	71.4018	272.327	104.152	0.0169621	0.0139814	15.6395	10.8229	4.36234	4.32523	2.51624	2.56971	1.81715	1.88133	419.729	175.921	200.406	92.5934	98.8254	48.3387	6.00049	3.12895
106	2056	33197.7	1645.81	26958.7	1306.7	5298.31	375.095	5076.1	923.912	10299.6	1038.65	1648.47	387.455	6238.99	2116.44	8047.95	963.791	3129.22	618.905	770.935	238.342	3.40788	2.03126	0.107476	0.0457404	0.374349	0.157572	157.802	72.7545	281.543	107.479	0.0172644	0.0142356	16.0997	11.1529	4.41689	4.38248	2.57536	2.63082	1.88834	1.95408	428.608	179.687	205.315	94.8625	102.221	49.9216	6.20394	3.23752
107	2057	34115.8	1691.07	27767.5	1346.03	5594.37	396.136	5249.74	946.805	10544.2	1059.82	1687.6	396.396	6348.28	2176.92	8213.63	985.224	3215.81	636.355	802.344	247.711	3.39184	2.02347	0.107674	0.0458578	0.380591	0.159887	160.324	74.0912	290.91	110.852	0.0175616	0.0144858	16.5637	11.4866	4.46921	4.43771	2.6343	2.69181	1.96114	2.02843	437.447	183.44	210.235	97.1369	105.674	51.5279	6.41072	3.34802
108	2058	35053.3	1736.85	28594	1386.29	5903.26	418.13	5427.77	970.096	10790.8	1081.02	1727.07	405.397	6459.27	2238.66	8379.75	1006.83	3303.46	654.031	834.611	257.318	3.37235	2.01372	0.107782	0.0459387	0.386702	0.162139	162.786	75.4102	300.422	114.267	0.0178531	0.0147319	17.0311	11.8237	4.51921	4.49083	2.69298	2.75259	2.03555	2.10436	446.238	187.178	215.161	99.4149	109.183	53.1571	6.62074	3.46042
109	2059	36009.9	1783.42	29438.1	1427.59	6225.1	441.286	5610.2	993.728	11039.3	1102.28	1766.84	414.459	6571.87	2301.65	8546.23	1028.63	3392.15	671.93	867.744	267.167	3.34934	2.002	0.107797	0.0459824	0.392672	0.164325	165.183	76.7099	310.077	117.725	0.0181385	0.0149735	17.5017	12.1641	4.56679	4.54175	2.75135	2.81312	2.11155	2.18186	454.971	190.896	220.089	101.695	112.748	54.8083	6.83393	3.5747
110	2060	36982.1	1830.73	30296.4	1469.66	6557.46	465.315	5796.2	1017.72	11289.4	1123.55	1806.86	423.57	6685.76	2365.67	8712.67	1050.57	3481.81	690.046	901.754	277.259	3.32347	1.98859	0.107733	0.0459933	0.398497	0.166441	167.515	77.989	319.87	121.221	0.0184176	0.0152104	17.975	12.5076	4.61189	4.5904	2.80934	2.87333	2.18913	2.26091	463.641	194.591	225.017	103.974	116.367	56.4809	7.05019	3.6908
111	2061	37963.5	1878.66	31163	1511.96	6896.01	489.75	5984.28	1041.94	11540.4	1144.82	1847.03	432.709	6800.42	2430.32	8878.44	1072.66	3572.31	708.367	936.648	287.595	3.29601	1.97408	0.10761	0.0459786	0.404169	0.168487	169.777	79.2465	329.797	124.756	0.0186902	0.0154424	18.4508	12.8541	4.65447	4.63674	2.86691	2.93318	2.26827	2.3415	472.243	198.262	229.941	106.253	120.039	58.174	7.26945	3.80871
112	2062	38948.5	1927.13	32033.1	1554.36	7237.06	514.286	6173.22	1066.3	11791.7	1166.12	1887.26	441.863	6915.4	2495.26	9043	1094.91	3663.56	726.889	972.433	298.177	3.26827	1.95918	0.107447	0.0459455	0.409686	0.170461	171.97	80.4814	339.854	128.327	0.018956	0.0156693	18.9286	13.2031	4.69457	4.6808	2.92397	2.99258	2.34895	2.42361	480.774	201.907	234.859	108.529	123.762	59.8869	7.4916	3.92836
113	2063	39934.8	1975.81	32904.3	1596.8	7579	538.775	6362.46	1090.78	12043.2	1187.43	1927.51	451.023	7030.49	2560.31	9206.13	1117.31	3755.5	745.604	1009.12	309.005	3.24119	1.94452	0.107256	0.0458981	0.415048	0.172364	174.092	81.6933	350.036	131.933	0.019215	0.0158912	19.408	13.5547	4.73229	4.72267	2.98047	3.05146	2.43116	2.50721	489.235	205.527	239.77	110.801	127.534	61.6187	7.71655	4.04974
114	2064	40922.2	2024.57	33776.6	1639.22	7921.64	563.19	6551.95	1115.36	12294.8	1208.76	1967.78	460.192	7145.69	2625.44	9367.82	1139.86	3848.09	764.509	1046.7	320.081	3.21504	1.93037	0.10704	0.0458379	0.420254	0.174197	176.145	82.882	360.34	135.571	0.0194672	0.016108	19.8887	13.9085	4.76773	4.76246	3.03635	3.10977	2.51488	2.59229	497.629	209.123	244.671	113.07	131.355	63.3687	7.94422	4.17278
115	2065	41910.6	2073.47	34649.6	1681.62	8264.91	587.534	6741.65	1140.02	12546.5	1230.1	2008.06	469.366	7260.97	2690.65	9528.08	1162.56	3941.32	783.597	1085.2	331.406	3.18982	1.91673	0.106802	0.0457663	0.425306	0.175962	178.129	84.0477	370.761	139.239	0.0197127	0.0163198	20.3703	14.2644	4.80102	4.80026	3.09158	3.16748	2.60009	2.67882	505.958	212.697	249.563	115.334	135.222	65.1362	8.1745	4.29746
116	2066	42899.7	2122.48	35523.4	1724	8608.67	611.829	6931.53	1164.77	12798.3	1251.45	2048.36	478.545	7376.33	2755.91	9686.9	1185.41	4035.17	802.863	1124.61	342.979	3.16552	1.90361	0.106545	0.0456844	0.430205	0.177658	180.045	85.1901	381.296	142.937	0.0199514	0.0165265	20.8527	14.6221	4.83225	4.83617	3.14611	3.22454	2.68676	2.76678	514.225	216.248	254.444	117.593	139.135	66.9205	8.40732	4.42374
117	2067	43889.4	2171.6	36397.6	1766.36	8952.79	636.093	7121.53	1189.59	13050.2	1272.82	2088.66	487.728	7491.74	2821.22	9844.27	1208.41	4129.6	822.304	1164.95	354.802	3.14215	1.891	0.106272	0.0455935	0.434952	0.179289	181.894	86.3095	391.94	146.662	0.0201835	0.0167282	21.3353	14.9816	4.86153	4.87028	3.19992	3.28092	2.77488	2.85614	522.431	219.778	259.314	119.847	143.092	68.7208	8.64259	4.55158
118	2068	44879.3	2220.8	37272.1	1808.7	9297.08	660.342	7311.58	1214.47	13302	1294.2	2128.97	496.913	7607.17	2886.56	10000.2	1231.55	4224.6	841.914	1206.21	366.875	3.11973	1.8789	0.105984	0.0454948	0.439549	0.180854	183.676	87.4059	402.69	150.414	0.0204089	0.016925	21.818	15.3427	4.88894	4.90266	3.25296	3.3366	2.86442	2.94687	530.579	223.288	264.171	122.095	147.092	70.5365	8.88024	4.68094
119	2069	45869.3	2270.07	38146.6	1851	9641.4	684.584	7501.65	1239.41	13553.9	1315.59	2169.28	506.1	7722.62	2951.89	10154.6	1254.84	4320.15	861.688	1248.4	379.199	3.09827	1.86733	0.105684	0.0453894	0.443997	0.182356	185.392	88.4794	413.542	154.19	0.0206276	0.0171168	22.3005	15.7051	4.91457	4.9334	3.30522	3.39154	2.95535	3.03896	538.67	226.779	269.015	124.337	151.134	72.367	9.12017	4.81179
120	2070	46859	2319.35	39021	1893.28	9985.58	708.827	7691.67	1264.41	13805.7	1336.98	2209.59	515.286	7838.05	3017.22	10307.6	1278.27	4416.21	881.621	1291.53	391.775	3.07778	1.85627	0.105377	0.0452788	0.448298	0.183796	187.044	89.5299	424.491	157.988	0.0208399	0.0173037	22.7823	16.0686	4.93854	4.9626	3.35663	3.44571	3.04767	3.13237	546.707	230.251	273.845	126.573	155.215	74.2113	9.36229	4.94407
121	2071	47848.4	2368.58	39894.9	1935.54	10329.5	733.089	7881.6	1289.45	14057.5	1358.39	2249.89	524.471	7953.44	3082.51	10459.1	1301.85	4512.77	901.709	1335.6	404.603	3.05828	1.84574	0.105063	0.045164	0.452455	0.185175	188.632	90.5577	435.534	161.807	0.0210457	0.0174858	23.2632	16.4331	4.96094	4.99034	3.40719	3.49906	3.14133	3.22708	554.692	233.705	278.661	128.801	159.335	76.0687	9.60651	5.07775
122	2072	48837.2	2417.68	40768.4	1977.83	10673.1	757.38	8071.41	1314.54	14309.3	1379.81	2290.18	533.655	8068.78	3147.77	10609	1325.57	4609.8	921.945	1380.62	417.684	3.03977	1.83571	0.104745	0.0450457	0.456468	0.186496	190.158	91.563	446.667	165.646	0.0212451	0.0176631	23.7429	16.7985	4.98185	5.01668	3.45687	3.55158	3.23632	3.32306	562.627	237.143	283.461	131.023	163.492	77.9389	9.85276	5.2128
123	2073	49825.8	2466.7	41641.7	2020.16	11016.5	781.695	8261.16	1339.68	14561	1401.23	2330.47	542.839	8184.09	3213.01	10757.6	1349.44	4707.29	942.326	1426.59	431.017	3.02217	1.82615	0.104423	0.0449243	0.460343	0.18776	191.623	92.5463	457.886	169.503	0.0214383	0.0178357	24.2212	17.1646	5.00136	5.04172	3.50566	3.60327	3.33261	3.42028	570.514	240.564	288.247	133.238	167.685	79.8212	10.101	5.34918
124	2074	50814.4	2515.71	42515	2062.5	11359.9	806.011	8450.92	1364.87	14812.7	1422.67	2370.76	552.025	8299.41	3278.25	10904.8	1373.45	4805.22	962.847	1473.52	444.604	3.00534	1.81701	0.104099	0.0448005	0.464085	0.18897	193.03	93.508	469.187	173.377	0.0216254	0.0180038	24.6978	17.5312	5.01961	5.06558	3.55354	3.6541	3.43016	3.5187	578.357	243.971	293.018	135.446	171.913	81.7148	10.351	5.48686
125	2075	51803	2564.72	43388.3	2104.84	11703.3	830.329	8640.67	1390.1	15064.5	1444.11	2411.04	561.211	8414.72	3343.49	11050.5	1397.6	4903.57	983.503	1521.41	458.444	2.98924	1.80826	0.103772	0.0446748	0.467695	0.190129	194.381	94.4485	480.566	177.266	0.0218067	0.0181675	25.1723	17.8982	5.03666	5.0883	3.6005	3.70408	3.52895	3.61829	586.158	247.364	297.774	137.646	176.174	83.6191	10.6028	5.62579
126	2076	52791.6	2613.73	44261.5	2147.18	12046.7	854.646	8830.42	1415.37	15316.2	1465.57	2451.33	570.397	8530.03	3408.73	11194.9	1421.88	5002.32	1004.29	1570.26	472.536	2.97385	1.79988	0.103444	0.0445477	0.471178	0.191239	195.677	95.3683	492.021	181.169	0.0219822	0.0183269	25.6447	18.2654	5.05258	5.10995	3.64656	3.75319	3.62896	3.71903	593.919	250.744	302.515	139.84	180.468	85.5336	10.8563	5.76594
127	2077	53780.2	2662.74	45134.8	2189.52	12390.1	878.965	9020.18	1440.68	15567.9	1487.03	2491.62	579.585	8645.34	3473.97	11338	1446.29	5101.47	1025.21	1620.07	486.882	2.95914	1.79185	0.103116	0.0444194	0.474536	0.1923	196.919	96.2677	503.548	185.086	0.022152	0.0184821	26.1148	18.6327	5.06741	5.13057	3.6917	3.80144	3.73014	3.82089	601.642	254.11	307.24	142.027	184.792	87.4578	11.1115	5.90729
128	2078	54768.8	2711.75	46008.1	2231.86	12733.5	903.284	9209.93	1466.02	15819.7	1508.49	2531.9	588.773	8760.66	3539.21	11479.7	1470.83	5200.98	1046.25	1670.85	501.48	2.94507	1.78417	0.102788	0.0442903	0.477773	0.193316	198.109	97.1472	515.145	189.014	0.0223164	0.0186331	26.5823	19.0001	5.08122	5.15023	3.73593	3.84882	3.83249	3.92384	609.327	257.464	311.951	144.206	189.147	89.3914	11.3682	6.0498
129	2079	55757.3	2760.77	46881.4	2274.2	13077	927.603	9399.68	1491.4	16071.4	1529.97	2572.19	597.962	8875.97	3604.45	11620.1	1495.51	5300.86	1067.41	1722.61	516.329	2.93162	1.77681	0.102461	0.0441607	0.480891	0.194287	199.248	98.0072	526.809	192.954	0.0224754	0.0187801	27.0472	19.3675	5.09407	5.16897	3.77924	3.89535	3.93597	4.02785	616.976	260.807	316.647	146.379	193.53	91.334	11.6265	6.19345
130	2080	56745.9	2809.78	47754.6	2316.54	13420.4	951.923	9589.44	1516.81	16323.1	1551.45	2612.48	607.152	8991.28	3669.69	11759.2	1520.31	5401.07	1088.69	1775.34	531.431	2.91876	1.76976	0.102135	0.044031	0.483895	0.195215	200.338	98.848	538.537	196.903	0.0226291	0.0189231	27.5093	19.7347	5.106	5.18685	3.82165	3.94101	4.04055	4.1329	624.592	264.138	321.328	148.545	197.942	93.285	11.8862	6.3382
131	2081	57734.5	2858.79	48627.9	2358.88	13763.8	976.244	9779.19	1542.25	16574.8	1572.94	2652.77	616.342	9106.59	3734.94	11896.9	1545.23	5501.6	1110.09	1829.04	546.784	2.90646	1.763	0.101812	0.0439015	0.486787	0.196104	201.381	99.6702	550.325	200.862	0.0227777	0.0190624	27.9684	20.1016	5.11707	5.2039	3.86316	3.98581	4.14621	4.23896	632.174	267.458	325.995	150.704	202.381	95.2439	12.1474	6.48403
132	2082	58723.1	2907.8	49501.2	2401.22	14107.2	1000.56	9968.94	1567.73	16826.6	1594.43	2693.05	625.533	9221.91	3800.18	12033.4	1570.28	5602.45	1131.59	1883.73	562.388	2.8947	1.75653	0.101491	0.0437725	0.48957	0.196953	202.378	100.474	562.172	204.829	0.0229214	0.0191979	28.4243	20.4682	5.12733	5.22018	3.90376	4.02976	4.25293	4.34599	639.726	270.768	330.647	152.856	206.846	97.2103	12.4098	6.6309
133	2083	59711.7	2956.81	50374.5	2443.57	14450.6	1024.89	10158.7	1593.23	17078.3	1615.93	2733.34	634.725	9337.22	3865.43	12168.6	1595.45	5703.58	1153.2	1939.4	578.243	2.88345	1.75031	0.101173	0.0436443	0.492249	0.197766	203.33	101.26	574.074	208.804	0.0230602	0.0193298	28.877	20.8342	5.13684	5.23574	3.94347	4.07285	4.36067	4.45397	647.247	274.069	335.284	155.002	211.335	99.1838	12.6735	6.77878
134	2084	60700.3	3005.82	51247.7	2485.91	14794	1049.21	10348.5	1618.76	17330	1637.44	2773.63	643.917	9452.53	3930.67	12302.6	1620.74	5804.99	1174.91	1996.05	594.349	2.87269	1.74435	0.100859	0.043517	0.494825	0.198543	204.24	102.029	586.029	212.785	0.0231943	0.0194582	29.3262	21.1997	5.14565	5.25061	3.98228	4.1151	4.4694	4.56287	654.74	277.36	339.907	157.141	215.849	101.164	12.9385	6.92765
135	2085	61688.9	3054.84	52121	2528.25	15137.4	1073.53	10538.2	1644.31	17581.7	1658.95	2813.92	653.109	9567.84	3995.92	12435.3	1646.15	5906.67	1196.72	2053.69	610.705	2.86239	1.73864	0.10055	0.0433909	0.497303	0.199286	205.108	102.781	598.034	216.771	0.0233239	0.0195831	29.7718	21.5646	5.15379	5.26483	4.02022	4.1565	4.57911	4.67267	662.206	280.643	344.516	159.273	220.386	103.151	13.2046	7.07748
136	2086	62677.5	3103.85	52994.3	2570.59	15480.8	1097.85	10728	1669.89	17833.5	1680.47	2854.2	662.303	9683.16	4061.16	12566.8	1671.66	6008.59	1218.63	2112.32	627.31	2.85253	1.73315	0.100244	0.0432662	0.499684	0.199997	205.936	103.516	610.087	220.763	0.023449	0.0197047	30.2137	21.9287	5.16131	5.27844	4.05727	4.19707	4.68977	4.78333	669.646	283.917	349.111	161.399	224.945	105.143	13.4718	7.22824
137	2087	63666	3152.86	53867.6	2612.93	15824.2	1122.17	10917.7	1695.49	18085.2	1701.99	2894.49	671.496	9798.47	4126.41	12697	1697.29	6110.73	1240.63	2171.94	644.163	2.84309	1.72788	0.0999433	0.043143	0.501974	0.200677	206.725	104.235	622.185	224.758	0.0235698	0.019823	30.6519	22.2919	5.16825	5.29148	4.09346	4.23682	4.80134	4.89484	677.06	287.183	353.692	163.519	229.525	107.141	13.74	7.37992
138	2088	64654.6	3201.87	54740.8	2655.27	16167.7	1146.5	11107.5	1721.11	18336.9	1723.51	2934.78	680.69	9913.78	4191.66	12826	1723.03	6213.1	1262.72	2232.55	661.265	2.83406	1.72282	0.0996475	0.0430214	0.504173	0.201328	207.478	104.938	634.326	228.757	0.0236864	0.0199381	31.0861	22.6542	5.17465	5.30397	4.1288	4.27574	4.91382	5.00716	684.451	290.441	358.26	165.633	234.125	109.145	14.0093	7.53248
139	2089	65643.2	3250.89	55614.1	2697.62	16511.1	1170.82	11297.2	1746.76	18588.6	1745.04	2975.06	689.885	10029.1	4256.9	12953.9	1748.88	6315.67	1284.89	2294.16	678.614	2.82542	1.71797	0.0993568	0.0429015	0.506285	0.201951	208.194	105.625	646.508	232.759	0.023799	0.0200502	31.5164	23.0156	5.18054	5.31595	4.16328	4.31386	5.02716	5.12028	691.82	293.692	362.814	167.74	238.746	111.154	14.2795	7.6859
140	2090	66631.8	3299.9	56487.4	2739.96	16854.5	1195.14	11487	1772.42	18840.4	1766.58	3015.35	699.08	10144.4	4322.15	13080.5	1774.83	6418.43	1307.15	2356.76	696.21	2.81714	1.71331	0.0990714	0.0427834	0.508314	0.202547	208.876	106.298	658.729	236.763	0.0239076	0.0201593	31.9425	23.3759	5.18596	5.32745	4.19694	4.35119	5.14136	5.23416	699.166	296.936	367.355	169.841	243.385	113.167	14.5506	7.84016
141	2091	67620.4	3348.91	57360.7	2782.3	17197.9	1219.47	11676.7	1798.11	19092.1	1788.12	3055.64	708.275	10259.7	4387.4	13206	1800.88	6521.36	1329.49	2420.36	714.052	2.80921	1.70883	0.0987916	0.0426672	0.510262	0.203117	209.525	106.956	670.986	240.769	0.0240125	0.0202654	32.3646	23.7351	5.19093	5.33849	4.22977	4.38772	5.25637	5.34879	706.492	300.173	371.882	171.937	248.042	115.185	14.8226	7.99525
142	2092	68609	3397.92	58234	2824.64	17541.3	1243.79	11866.5	1823.81	19343.8	1809.67	3095.93	717.471	10375	4452.65	13330.3	1827.03	6624.46	1351.91	2484.96	732.139	2.80161	1.70453	0.0985173	0.042553	0.512131	0.203664	210.142	107.6	683.278	244.776	0.0241136	0.0203688	32.7824	24.0932	5.19548	5.34911	4.26179	4.42349	5.37219	5.46414	713.797	303.404	376.398	174.027	252.717	117.207	15.0954	8.15114
143	2093	69597.6	3446.94	59107.2	2866.99	17884.7	1268.11	12056.2	1849.53	19595.6	1831.21	3136.21	726.668	10490.3	4517.9	13453.5	1853.28	6727.71	1374.4	2550.56	750.469	2.79435	1.7004	0.0982487	0.0424407	0.513925	0.204187	210.728	108.229	695.604	248.784	0.0242112	0.0204694	33.1959	24.4501	5.19964	5.35931	4.29301	4.4585	5.48879	5.58018	721.083	306.629	380.901	176.111	257.408	119.234	15.369	8.30781
144	2094	70586.2	3495.95	59980.5	2909.33	18228.1	1292.44	12246	1875.27	19847.3	1852.77	3176.5	735.864	10605.7	4583.15	13575.5	1879.62	6831.09	1396.96	2617.16	769.043	2.78739	1.69643	0.0979857	0.0423304	0.515645	0.204688	211.285	108.846	707.96	252.792	0.0243053	0.0205674	33.6051	24.8057	5.20343	5.36912	4.32346	4.49276	5.60615	5.6969	728.351	309.848	385.391	178.19	262.116	121.264	15.6434	8.46524
145	2095	71574.7	3544.96	60853.8	2951.67	18571.5	1316.76	12435.7	1901.03	20099	1874.32	3216.79	745.061	10721	4648.4	13696.4	1906.06	6934.6	1419.59	2684.76	787.859	2.78073	1.69263	0.0977284	0.0422222	0.517296	0.205168	211.813	109.449	720.347	256.8	0.0243961	0.0206628	34.01	25.16	5.20688	5.37856	4.35314	4.52628	5.72424	5.81428	735.601	313.061	389.87	180.264	266.838	123.297	15.9184	8.62342
146	2096	72563.3	3593.98	61727.1	2994.01	18914.9	1341.09	12625.5	1926.8	20350.7	1895.88	3257.08	754.258	10836.3	4713.65	13816.2	1932.59	7038.22	1442.29	2753.36	806.916	2.77435	1.68897	0.0974768	0.0421161	0.518878	0.205628	212.314	110.039	732.761	260.808	0.0244837	0.0207557	34.4105	25.5129	5.21	5.38766	4.38207	4.55909	5.84304	5.93229	742.834	316.269	394.337	182.332	271.576	125.334	16.1941	8.78232
147	2097	73551.9	3642.99	62600.3	3036.36	19258.4	1365.41	12815.2	1952.59	20602.5	1917.45	3297.36	763.456	10951.6	4778.9	13934.9	1959.2	7141.95	1465.05	2822.97	826.213	2.76824	1.68546	0.0972311	0.042012	0.520395	0.20607	212.789	110.617	745.201	264.815	0.0245681	0.0208461	34.8065	25.8645	5.21282	5.39643	4.41025	4.59118	5.96254	6.05091	750.051	319.472	398.793	184.395	276.328	127.375	16.4705	8.94192
148	2098	74540.5	3692	63473.6	3078.7	19601.8	1389.74	13005	1978.39	20854.2	1939.01	3337.65	772.654	11066.9	4844.15	14052.5	1985.9	7245.76	1487.87	2893.58	845.749	2.76239	1.68208	0.0969911	0.0419102	0.521849	0.206493	213.24	111.183	757.667	268.82	0.0246495	0.0209342	35.1981	26.2146	5.21537	5.4049	4.43772	4.62258	6.08271	6.17012	757.253	322.67	403.238	186.454	281.093	129.418	16.7475	9.10222
149	2099	75529.1	3741.02	64346.9	3121.04	19945.2	1414.06	13194.8	2004.2	21105.9	1960.58	3377.94	781.852	11182.2	4909.4	14169	2012.68	7349.65	1510.76	2965.19	865.523	2.75678	1.67884	0.096757	0.0418105	0.523243	0.2069	213.666	111.737	770.155	272.824	0.024728	0.0210201	35.5852	26.5632	5.21767	5.41309	4.46447	4.65329	6.20352	6.2899	764.439	325.863	407.672	188.508	285.871	131.464	17.025	9.26318
150	2100	76517.7	3790.03	65220.2	3163.38	20288.6	1438.39	13384.5	2030.03	21357.6	1982.16	3418.22	791.051	11297.5	4974.65	14284.4	2039.54	7453.61	1533.7	3037.81	885.534	2.7514	1.67572	0.0965287	0.0417131	0.524579	0.20729	214.07	112.279	782.665	276.826	0.0248037	0.0211037	35.9677	26.9102	5.21973	5.421	4.49053	4.68333	6.32497	6.41023	771.612	329.052	412.095	190.557	290.662	133.513	17.3031	9.42478
[truncated: 206 more columns]

## Sheet: OECD Global Action
	Year	P_prod_tot_mean	P_prod_tot_std	P_waste_tot_mean	P_waste_tot_std	P_rec_tot_mean	P_rec_tot_std	P_incin_tot_mean	P_incin_tot_std	P_landfill_tot_mean	P_landfill_tot_std	MP_landfill_tot_mean	MP_landfill_tot_std	P_use_mean	P_use_std	P_landfill_mean	P_landfill_std	MP_landfill_mean	MP_landfill_std	sMP_landfill_mean	sMP_landfill_std	P_SurfOce_mean	P_SurfOce_std	MP_SurfOce_mean	MP_SurfOce_std	sMP_SurfOce_mean	sMP_SurfOce_std	MP_DeepOce_mean	MP_DeepOce_std	sMP_DeepOce_mean	sMP_DeepOce_std	sMP_atm_mean	sMP_atm_std	sMP_soil_mean	sMP_soil_std	P_beach_mean	P_beach_std	MP_beach_mean	MP_beach_std	sMP_beach_mean	sMP_beach_std	P_ShelfSed_mean	P_ShelfSed_std	MP_ShelfSed_mean	MP_ShelfSed_std	sMP_ShelfSed_mean	sMP_ShelfSed_std	MP_DeepSed_mean	MP_DeepSed_std
0	1950	0	0	0	0	0	0	0	0	0	0	0	0	0	0	0	0	0	0	0	0	0	0	0	0	0	0	0	0	0	0	0	0	0	0	0	0	0	0	0	0	0	0	0	0	0	0	0	0
1	1951	1.56454	0.0775726	0.756639	0.0366899	0	0	0.00180986	0.038044	0.32363	0.0505233	0.0518033	0.0137331	0.807897	0.0863159	0.321869	0.0502423	0.0532713	0.0137565	0.000293029	0.00011508	0.000564769	0.000280549	1.1259e-05	5.13357e-06	8.58211e-07	4.85061e-07	0.000399272	0.000180398	7.93693e-06	4.06226e-06	3.82943e-08	3.32787e-08	6.54464e-07	4.95827e-07	1.24809e-05	1.11047e-05	4.20233e-07	3.44237e-07	3.89443e-09	3.60854e-09	0.000668194	0.000320836	0.00027649	0.000136455	2.64689e-06	1.64418e-06	1.7932e-07	9.70801e-08
2	1952	2.40625	0.119306	1.10542	0.0536022	0	0	0.00264415	0.0555809	0.472811	0.0738128	0.0756827	0.0200635	1.30083	0.131538	0.467022	0.0729002	0.0804863	0.0201917	0.000985685	0.000382899	0.00105207	0.000581355	1.70496e-05	7.61486e-06	2.95596e-06	1.65975e-06	0.00134095	0.000596214	5.73184e-05	2.89771e-05	1.30858e-07	1.13814e-07	4.70363e-06	3.50938e-06	5.55627e-05	5.11297e-05	2.10984e-06	1.75163e-06	3.74553e-08	3.40683e-08	0.00292468	0.0013223	0.000939674	0.000457762	1.94596e-05	1.19995e-05	1.2739e-06	6.83053e-07
3	1953	2.74286	0.135996	1.16612	0.0565462	0	0	0.00278933	0.058633	0.498774	0.0778657	0.0798386	0.0211652	1.57674	0.148077	0.48818	0.0762239	0.0885826	0.0215195	0.00184954	0.000710424	0.00119744	0.000704942	1.86139e-05	8.16464e-06	5.52809e-06	3.06694e-06	0.00248543	0.00109062	0.000169979	8.48505e-05	2.44258e-07	2.11501e-07	1.38654e-05	1.02413e-05	0.000113411	0.000106597	5.47962e-06	4.77418e-06	1.45249e-07	1.34855e-07	0.00595381	0.00262785	0.00176477	0.000850958	5.809e-05	3.55049e-05	3.75769e-06	1.99738e-06
4	1954	2.79215	0.13844	1.06013	0.0514068	0	0	0.00253579	0.0533037	0.45344	0.0707885	0.0725819	0.0192415	1.73202	0.148409	0.438234	0.0684864	0.0850583	0.0199745	0.00272871	0.00103604	0.00110376	0.000678163	1.75697e-05	7.60372e-06	8.05335e-06	4.40772e-06	0.00360204	0.00156275	0.000350651	0.000172928	3.55749e-07	3.06256e-07	2.84197e-05	2.08115e-05	0.000170167	0.00016215	1.04905e-05	9.53387e-06	3.7712e-07	3.60123e-07	0.00897772	0.00391343	0.00259539	0.00124088	0.000120304	7.28774e-05	7.732e-06	4.07941e-06
5	1955	2.7719	0.137436	0.910492	0.0441497	0	0	0.0021779	0.0457799	0.389436	0.0607969	0.0623369	0.0165255	1.86141	0.144992	0.370247	0.0579809	0.0779787	0.0177881	0.00354737	0.00133124	0.000909387	0.000574096	1.56732e-05	6.75241e-06	1.0277e-05	5.54559e-06	0.00457974	0.00196804	0.000593786	0.000289395	4.54237e-07	3.88681e-07	4.7801e-05	3.47323e-05	0.000217181	0.000208792	1.68209e-05	1.57773e-05	7.76608e-07	7.60599e-07	0.0115748	0.00500417	0.0033533	0.00159189	0.00020431	0.000122673	1.30742e-05	6.85237e-06
6	1956	2.89994	0.143785	0.841833	0.0408219	0	0	0.00201362	0.0423276	0.360069	0.0562115	0.0576362	0.0152794	2.05811	0.150065	0.337445	0.0529831	0.075949	0.0170745	0.00431156	0.00160024	0.000754908	0.000474264	1.47915e-05	6.38708e-06	1.22106e-05	6.50086e-06	0.00542679	0.00231641	0.000890715	0.000429272	5.40272e-07	4.59706e-07	7.12002e-05	5.13639e-05	0.0002532	0.0002448	2.41052e-05	2.31277e-05	1.37659e-06	1.37593e-06	0.0136847	0.00588653	0.00404086	0.00190864	0.000307202	0.000182876	1.95949e-05	1.0212e-05
7	1957	3.39414	0.168288	0.980429	0.0475408	0	0	0.00234517	0.0492963	0.41935	0.0654671	0.0671252	0.0177948	2.41372	0.175571	0.393223	0.0617302	0.0881333	0.0198168	0.00511825	0.00188197	0.00077805	0.000461578	1.68938e-05	7.25652e-06	1.41485e-05	7.44296e-06	0.00627768	0.00266755	0.00123688	0.00058972	6.26871e-07	5.30785e-07	9.81679e-05	7.03596e-05	0.000284187	0.000275238	3.2155e-05	3.13075e-05	2.20102e-06	2.23465e-06	0.0156099	0.00668741	0.00474857	0.0022351	0.000427454	0.000252362	2.7196e-05	1.41016e-05
8	1958	4.4724	0.22175	1.45419	0.0705149	0	0	0.00347839	0.0731172	0.621987	0.0971007	0.0995612	0.0263937	3.01821	0.233713	0.591146	0.0925704	0.124242	0.0283325	0.00616003	0.00225099	0.00111262	0.000620713	2.40391e-05	1.02807e-05	1.66763e-05	8.69934e-06	0.00739646	0.00313667	0.00163987	0.000774539	7.39845e-07	6.24429e-07	0.000129256	9.21287e-05	0.000323116	0.000312332	4.11909e-05	4.04205e-05	3.27427e-06	3.36278e-06	0.018013	0.00770343	0.00565992	0.0026589	0.000567675	0.00033268	3.60479e-05	1.86196e-05
9	1959	6.35263	0.314975	2.3926	0.116018	0	0	0.00572304	0.1203	1.02336	0.159762	0.163809	0.0434258	3.96003	0.337319	0.984933	0.15398	0.194512	0.0453151	0.00772642	0.00281697	0.00188875	0.00103273	3.83631e-05	1.65107e-05	2.06592e-05	1.07374e-05	0.00917132	0.00388646	0.0021255	0.000996077	9.17379e-07	7.73191e-07	0.000166509	0.00011816	0.000389078	0.000374199	5.19788e-05	5.10773e-05	4.63324e-06	4.79567e-06	0.0218821	0.00936254	0.00705034	0.003309	0.000736737	0.000429067	4.67213e-05	2.40616e-05
10	1960	9.25281	0.458771	3.92684	0.190415	0	0	0.00939288	0.197443	1.67959	0.262208	0.268851	0.0712725	5.32597	0.499392	1.62848	0.254416	0.309743	0.0733754	0.0102186	0.00373078	0.00323255	0.0017722	6.20753e-05	2.69246e-05	2.7275e-05	1.41952e-05	0.0121284	0.0051421	0.00274856	0.00128077	1.2115e-06	1.02175e-06	0.0002143	0.000151624	0.000507582	0.000485349	6.60918e-05	6.46871e-05	6.3521e-06	6.60382e-06	0.0285593	0.0122505	0.00930007	0.00436448	0.000953492	0.00055273	6.04244e-05	3.10603e-05
11	1961	13.3909	0.663946	6.18964	0.300139	0	0	0.0148055	0.311217	2.64743	0.413303	0.423774	0.112343	7.20128	0.732793	2.57583	0.402318	0.481237	0.11503	0.0141415	0.00518163	0.00526676	0.00291203	9.74427e-05	4.2454e-05	3.7978e-05	1.98611e-05	0.0169158	0.00718415	0.00359614	0.00167039	1.68647e-06	1.42509e-06	0.000279573	0.000197498	0.000709441	0.000675592	8.59483e-05	8.35335e-05	8.55882e-06	8.91308e-06	0.0396854	0.0170805	0.0128848	0.00605283	0.00124795	0.000721413	7.90744e-05	4.0609e-05
12	1962	18.985	0.941311	9.31542	0.451711	0	0	0.0222823	0.468382	3.9844	0.622022	0.637781	0.169076	9.66957	1.05027	3.8812	0.606158	0.720852	0.172844	0.0201237	0.00740297	0.00811047	0.0045237	0.000146789	6.40476e-05	5.45386e-05	2.86832e-05	0.0243205	0.0103519	0.00480064	0.00222766	2.42067e-06	2.05023e-06	0.000372845	0.000263328	0.0010311	0.000980056	0.000115075	0.000110989	1.14745e-05	1.19411e-05	0.0572362	0.0246986	0.0183916	0.00865209	0.00166583	0.000962001	0.000105585	5.4214e-05
13	1963	26.2531	1.30168	13.4402	0.65172	0	0	0.0321485	0.675775	5.74863	0.897446	0.920181	0.24394	12.8129	1.46457	5.59896	0.874444	1.04094	0.249469	0.0289071	0.0106681	0.0118797	0.00667683	0.000212483	9.26786e-05	7.90041e-05	4.17416e-05	0.0352508	0.0150323	0.00654115	0.00303756	3.50479e-06	2.97389e-06	0.000508265	0.000359195	0.0015137	0.00143856	0.000158089	0.000151568	1.54299e-05	1.60248e-05	0.0834692	0.0360707	0.0265076	0.0124877	0.0022691	0.0013109	0.000143893	7.39009e-05
14	1964	35.4133	1.75586	18.7015	0.906852	0	0	0.0447335	0.940319	7.99903	1.24876	1.2804	0.339435	16.7118	1.98846	7.78364	1.21572	1.45442	0.347656	0.0413696	0.0152967	0.0166869	0.00943883	0.000296934	0.000129343	0.00011374	6.02656e-05	0.0507539	0.0216684	0.00905971	0.00421491	5.04374e-06	4.28469e-06	0.00070482	0.000498677	0.00220343	0.00209581	0.000220998	0.000211179	2.09271e-05	2.16811e-05	0.120965	0.0522995	0.0380375	0.0179359	0.00314158	0.0018173	0.000199319	0.000102447
15	1965	46.6838	2.31467	25.2388	1.22384	0	0	0.0603705	1.26901	10.7951	1.68528	1.72797	0.458086	21.445	2.63474	10.4899	1.63857	1.97467	0.470247	0.0585121	0.0216507	0.0226421	0.0128755	0.000402584	0.000175051	0.000161378	8.55956e-05	0.0719935	0.0307435	0.0126577	0.00589782	7.15445e-06	6.08019e-06	0.000986061	0.000698338	0.00315046	0.00300027	0.000311046	0.000296937	2.86405e-05	2.95996e-05	0.172564	0.0745795	0.0538874	0.0254168	0.00438782	0.00254117	0.000278489	0.000143202
16	1966	60.2826	2.98892	33.1928	1.60954	0	0	0.0793961	1.66894	14.1972	2.21639	2.27255	0.602452	27.0899	3.41628	13.7727	2.15162	2.61563	0.620188	0.0814776	0.0301388	0.0298519	0.0170501	0.000531905	0.00023083	0.000224864	0.000119239	0.100269	0.0428058	0.0177154	0.00826724	9.96774e-06	8.47028e-06	0.00138143	0.000979109	0.00440945	0.00420515	0.000437086	0.000417743	3.95063e-05	4.07788e-05	0.241413	0.104267	0.0750839	0.0354114	0.00613993	0.00356006	0.000389753	0.000200543
17	1967	76.4281	3.78945	42.7061	2.07084	0	0	0.102152	2.14727	18.2663	2.85163	2.92387	0.775118	33.722	4.34598	17.6869	2.76354	3.39172	0.800518	0.111551	0.0412185	0.0384206	0.0220248	0.000687394	0.000297717	0.000307413	0.000162797	0.136996	0.0584395	0.0246898	0.0115264	1.36269e-05	1.15737e-05	0.00192621	0.00136557	0.00603862	0.00576657	0.000609375	0.000583656	5.47146e-05	5.64243e-05	0.330914	0.142775	0.102763	0.0484396	0.008557	0.00496334	0.000543162	0.0002795
18	1968	95.3384	4.72705	53.9227	2.61474	0	0	0.128982	2.71125	23.0638	3.6006	3.69182	0.978701	41.4157	5.4368	22.2876	3.48302	4.31786	1.01439	0.150156	0.0553945	0.0484498	0.0278598	0.000871562	0.000376758	0.000412518	0.000218023	0.183713	0.0782885	0.034123	0.0159273	1.82874e-05	1.55198e-05	0.00266187	0.00188679	0.00809985	0.00774481	0.000839791	0.000806737	7.57792e-05	7.81668e-05	0.444733	0.191671	0.138171	0.0650852	0.0118278	0.00685996	0.000750608	0.000386183
19	1969	117.232	5.81257	66.9885	3.24832	0	0	0.160234	3.3682	28.6524	4.47305	4.58637	1.21585	50.2432	6.70174	27.6303	4.31881	5.40951	1.26505	0.198883	0.0732253	0.0600383	0.0346134	0.00108694	0.000469007	0.000543977	0.000286801	0.242086	0.103052	0.0466634	0.0217662	2.41187e-05	2.04497e-05	0.00363765	0.00257718	0.0106587	0.0102035	0.00114203	0.00110074	0.000104632	0.000108047	0.586828	0.252631	0.182682	0.0859841	0.0161785	0.00937859	0.00102634	0.000527937
20	1970	142.326	7.05681	82.0509	3.9787	0	0	0.196263	4.12554	35.0948	5.47881	5.61762	1.48923	60.2756	8.15381	33.7704	5.27972	6.68258	1.55586	0.259468	0.0953204	0.0732828	0.0423429	0.00133607	0.000575525	0.000705821	0.00037109	0.313884	0.133459	0.0630462	0.0293625	3.13009e-05	2.65114e-05	0.00490926	0.00347507	0.0137834	0.0132085	0.00153121	0.00148071	0.00014355	0.000148411	0.761369	0.32738	0.237773	0.111812	0.021866	0.0126611	0.00138653	0.00071281
21	1971	170.841	8.47061	99.2588	4.81311	0	0	0.237425	4.99076	42.455	6.62785	6.79576	1.80155	71.5822	9.80614	40.7634	6.37457	8.1535	1.8903	0.333806	0.122341	0.0882779	0.0511038	0.00162149	0.000697374	0.000902362	0.00047301	0.400996	0.170303	0.0841215	0.0391039	4.00267e-05	3.38648e-05	0.00654041	0.00462448	0.0175453	0.0168295	0.00202437	0.00196407	0.000195329	0.000202294	0.972792	0.417808	0.305041	0.143316	0.0291874	0.0168755	0.00184982	0.000950315
22	1972	202.993	10.0648	118.763	5.7589	0	0	0.284077	5.97143	50.7973	7.93019	8.13111	2.15556	84.2306	11.6719	48.6652	7.61224	9.83919	2.27196	0.423971	0.155006	0.105116	0.0609502	0.00194576	0.00083562	0.00113819	0.000594793	0.505428	0.214428	0.110863	0.0514298	5.05016e-05	4.26799e-05	0.00860364	0.00607596	0.0220188	0.0211386	0.0026404	0.00256991	0.000263318	0.000273262	1.22579	0.5259	0.386207	0.181293	0.0384834	0.0222141	0.0024376	0.00125148
23	1973	239.002	11.8502	140.715	6.82338	0	0	0.336587	7.07521	60.1868	9.39603	9.63409	2.554	98.287	13.7641	57.5316	9.00168	11.7571	2.70451	0.532201	0.194088	0.123886	0.0719354	0.00231143	0.000991334	0.00141812	0.000738727	0.629283	0.266705	0.144352	0.066798	6.29414e-05	5.31333e-05	0.0111794	0.00788412	0.0272805	0.0262099	0.00339971	0.00331855	0.00035134	0.000365239	1.52528	0.653665	0.483101	0.226578	0.050134	0.0288829	0.00317368	0.00162811
24	1974	279.086	13.8376	165.27	8.01403	0	0	0.395322	8.30983	70.6894	11.0356	11.3152	2.99967	113.816	16.0961	67.4188	10.5518	13.925	3.19179	0.660899	0.240422	0.144678	0.0841111	0.00272106	0.00116558	0.00174721	0.000907236	0.774768	0.328058	0.185796	0.0857415	7.75729e-05	6.54117e-05	0.0143563	0.01011	0.0334092	0.03212	0.00432456	0.00423279	0.00046385	0.000483057	1.87637	0.803266	0.597662	0.280075	0.064562	0.0371162	0.00408449	0.0020934
25	1975	323.463	16.0379	192.583	9.33844	0	0	0.460652	9.68311	82.3715	12.8594	13.1852	3.49539	130.881	18.6812	78.3828	12.2718	16.3612	3.73771	0.812659	0.294892	0.167577	0.0975274	0.00317719	0.00135943	0.00213079	0.00110287	0.944199	0.399475	0.236549	0.108875	9.4635e-05	7.97126e-05	0.0182333	0.0128213	0.0404865	0.0389487	0.00543934	0.00533762	0.000606097	0.000632428	2.28447	0.976994	0.731961	0.34275	0.0822431	0.0471798	0.00519983	0.00266297
26	1976	372.352	18.4619	222.81	10.8042	0	0	0.532954	11.203	95.3004	14.8778	15.2547	4.04402	149.542	21.5327	90.48	14.1706	19.0848	4.34635	0.99028	0.358459	0.192668	0.112234	0.00368237	0.00157394	0.00257441	0.00132825	1.14	0.481969	0.298117	0.136842	0.000114378	9.62416e-05	0.0229198	0.0160932	0.0485958	0.0467766	0.00677013	0.00665912	0.000784016	0.000819508	2.75518	1.17718	0.888189	0.415607	0.103707	0.0593617	0.00655275	0.00335342
27	1977	425.972	21.1205	256.111	12.419	0	0	0.612612	12.8773	109.544	17.1014	17.5347	4.64844	169.86	24.6638	103.767	16.2573	22.1149	5.02184	1.19672	0.432131	0.220033	0.12828	0.00423913	0.00181019	0.00308382	0.00158603	1.36466	0.576585	0.37211	0.170313	0.000137061	0.00011521	0.0285324	0.0200046	0.0578223	0.0556862	0.00834454	0.00822517	0.00100416	0.00105117	3.29429	1.40618	1.06863	0.499693	0.129521	0.0739667	0.00817873	0.00418241
28	1978	484.54	24.0244	292.646	14.1906	0	0	0.700438	14.7146	125.171	19.5409	20.036	5.31155	191.894	28.088	118.3	18.5412	25.4713	5.76848	1.43512	0.516991	0.249754	0.145712	0.00484999	0.00206921	0.00366501	0.00187902	1.62078	0.684421	0.46031	0.210068	0.000162952	0.000136837	0.0351986	0.024642	0.0682528	0.0657623	0.0101922	0.0100662	0.00127404	0.00133562	3.90781	1.66655	1.2757	0.596133	0.160313	0.0913364	0.0101168	0.00516959
29	1979	548.275	27.1845	332.577	16.1269	0	0	0.796084	16.7222	142.25	22.2072	22.7699	6.03629	215.698	31.8189	134.137	21.0314	29.1742	6.59068	1.70886	0.614174	0.28191	0.164576	0.00551749	0.0023521	0.00432418	0.00221011	1.91106	0.806626	0.564665	0.256964	0.000192333	0.000161354	0.0430569	0.0301	0.0799763	0.0770915	0.0123448	0.0122145	0.00160208	0.00168188	4.60199	1.96091	1.51192	0.706104	0.196769	0.111846	0.0124098	0.00633696
30	1980	617.397	30.6117	376.068	18.2358	0	0	0.899473	18.9085	160.852	25.1113	25.7475	6.82567	241.329	35.8698	151.333	23.7375	33.2445	7.493	2.02154	0.7249	0.316581	0.184917	0.00624414	0.00265987	0.00506775	0.00258222	2.23825	0.944374	0.687303	0.311888	0.000225492	0.000188999	0.052258	0.0364808	0.0930825	0.0897603	0.0148357	0.0147036	0.00199773	0.00209979	5.38327	2.29189	1.77995	0.830824	0.239642	0.1359	0.0151045	0.00770812
31	1981	692.124	34.3168	423.284	20.5253	0	0	1.01003	21.2819	181.047	28.2645	28.9801	7.68268	268.84	40.2543	169.947	26.669	37.7032	8.48009	2.37693	0.850446	0.353849	0.206787	0.00703246	0.00299358	0.00590228	0.00299834	2.60521	1.09887	0.830486	0.37579	0.000262728	0.000220012	0.0629608	0.043892	0.107663	0.103858	0.0176999	0.0175691	0.00247128	0.00260035	6.25825	2.66225	2.08254	0.971557	0.289733	0.163923	0.0182506	0.00930805
32	1982	772.674	38.3106	474.391	23.0035	0	0	1.15443	23.8534	202.907	31.6747	32.4793	8.61004	298.283	44.986	190.035	29.8321	42.5719	9.55634	2.77895	0.992142	0.393757	0.230213	0.00788423	0.00335407	0.00683479	0.00346175	3.01495	1.2714	0.996619	0.449694	0.000304355	0.000254654	0.0753335	0.0524473	0.123815	0.119481	0.0209743	0.0208487	0.00303374	0.00319529	7.23402	3.07498	2.4226	1.12966	0.347889	0.196367	0.0219009	0.0111636
33	1983	859.266	42.604	529.558	25.6786	0	0	1.70268	26.6092	226.51	35.3225	36.2573	9.60794	329.708	50.0784	211.661	33.2059	47.8736	10.7231	3.23184	1.1514	0.435903	0.255014	0.00879087	0.00373764	0.00787135	0.00397504	3.47008	1.4631	1.18833	0.534708	0.000350651	0.000293149	0.0895583	0.0622699	0.141619	0.136707	0.0246972	0.0245813	0.00369776	0.00389808	8.31685	3.53262	2.80285	1.30639	0.415045	0.233733	0.0261133	0.0133041
34	1984	952.119	47.2078	588.956	28.5588	0	0	3.06946	29.5348	251.933	39.1845	40.3268	10.6762	363.163	55.5454	234.888	36.7661	53.6319	11.9813	3.74008	1.32968	0.479384	0.280701	0.00974148	0.0041396	0.00901627	0.00453987	3.97239	1.67474	1.40838	0.631978	0.000401814	0.000335655	0.105824	0.0734871	0.161115	0.155578	0.0289071	0.0288067	0.00447694	0.0047232	9.51111	4.03688	3.22548	1.50274	0.492178	0.276535	0.0309483	0.0157601
35	1985	1051.45	52.1329	652.756	31.6525	-8.57771e-05	0.000519267	5.37809	32.6358	279.253	43.2616	44.6998	11.8169	398.696	61.4007	259.774	40.5125	59.8701	13.3344	4.30833	1.52848	0.52388	0.307014	0.0107338	0.00455907	0.010273	0.0051575	4.5233	1.90697	1.65959	0.742672	0.000458006	0.000382298	0.124323	0.0862279	0.182316	0.176109	0.0336416	0.0335636	0.00538588	0.00568611	10.8198	4.58898	3.69247	1.71964	0.580295	0.325302	0.0364681	0.018563
36	1986	1157.48	57.3902	721.132	34.9681	-7.41892e-05	0.000698236	8.73588	35.9158	308.544	47.5562	49.3883	13.0325	436.352	67.6579	286.379	44.4467	66.6117	14.7862	4.94146	1.74937	0.569259	0.333845	0.0117662	0.00499539	0.0116447	0.00582898	5.12409	2.16035	1.94488	0.867981	0.000519375	0.000433192	0.145248	0.100622	0.205221	0.198303	0.0389372	0.0388898	0.00644012	0.00680337	12.2453	5.18988	4.2057	1.95795	0.680428	0.380569	0.0427365	0.0217454
37	1987	1270.43	62.9904	794.257	38.514	0.00385979	0.0161235	13.2339	39.3803	339.882	52.0725	54.4045	14.3253	476.175	74.331	314.761	48.5719	73.881	16.3406	5.64463	1.994	0.615453	0.361145	0.0128372	0.00544799	0.0131341	0.00655512	5.77584	2.4354	2.26721	1.00912	0.000586051	0.000488437	0.168798	0.116802	0.229826	0.222154	0.0448292	0.0448218	0.00765636	0.00809275	13.7899	5.84041	4.76698	2.21851	0.793644	0.442888	0.0498192	0.0253404
38	1988	1390.52	68.9444	872.31	42.2989	0.16205	0.0357127	18.8229	43.0333	373.345	56.8141	59.7608	15.6981	518.207	81.4337	344.98	52.8911	81.7025	18.0018	6.42326	2.26408	0.662406	0.388878	0.0139454	0.00591627	0.0147436	0.00733659	6.47953	2.73261	2.62965	1.1673	0.000658151	0.000548125	0.195169	0.134899	0.256122	0.247653	0.0513511	0.0513943	0.00905239	0.00957314	15.4555	6.54133	5.37802	2.5021	0.921033	0.512815	0.057783	0.0293819
39	1989	1517.96	75.2631	955.468	46.3313	0.647416	0.0563002	25.4327	46.8784	409.009	61.7848	65.4693	17.1532	562.489	88.9801	377.094	57.4071	90.1011	19.774	7.28291	2.56136	0.710054	0.417008	0.0150893	0.00639958	0.0164754	0.00817396	7.23603	3.05241	3.03528	1.34377	0.000735784	0.000612339	0.22456	0.155046	0.284098	0.274792	0.058536	0.0586412	0.0106466	0.0112639	17.2442	7.29339	6.04051	2.80952	1.0637	0.590917	0.0666961	0.0339047
40	1990	1652.97	81.9574	1043.91	50.6199	1.50077	0.108721	33.1268	50.9208	446.952	66.9884	71.5426	18.6933	609.06	96.984	411.163	62.1231	99.1023	21.6613	8.22948	2.88768	0.758338	0.445501	0.0162674	0.00689729	0.0183315	0.00906765	8.04609	3.39518	3.48725	1.53976	0.000819044	0.000681152	0.257169	0.177374	0.31374	0.303558	0.0664146	0.0665942	0.0124585	0.0131858	19.1575	8.09726	6.75605	3.14149	1.22278	0.677762	0.0766275	0.0389438
41	1991	1795.78	89.038	1137.82	55.1736	2.76367	0.195978	41.969	55.1654	487.253	72.4288	77.9933	20.321	657.958	105.46	447.245	67.0423	108.732	23.6682	9.26914	3.24498	0.8072	0.474324	0.0174782	0.00740877	0.0203134	0.010018	8.91031	3.76127	3.98873	1.75653	0.000908013	0.000754627	0.293195	0.202015	0.345032	0.333936	0.0750162	0.0752836	0.0145085	0.0153605	21.1971	8.95354	7.52616	3.49873	1.39941	0.773924	0.0876474	0.0445351
42	1992	1946.6	96.516	1237.38	60.0013	4.47701	0.316595	52.0246	59.6166	529.992	78.11	84.8341	22.039	709.218	114.421	485.401	72.1683	119.016	25.7992	10.4083	3.63527	0.856585	0.503445	0.0187202	0.00793338	0.0224227	0.011025	9.82918	4.15097	4.54296	1.99532	0.00100276	0.000832816	0.332832	0.2291	0.377957	0.365908	0.0843685	0.0847376	0.0168178	0.0178105	23.3643	9.86279	8.3523	3.8819	1.59476	0.879976	0.0998265	0.0507145
43	1993	2105.65	104.402	1342.78	65.1119	6.68238	0.472346	63.3586	64.2791	575.247	84.0362	92.0779	23.85	762.874	123.882	525.689	77.5048	129.982	28.0588	11.6537	4.0606	0.90644	0.532834	0.0199918	0.00847051	0.0246603	0.0120889	10.8031	4.56455	5.15315	2.25737	0.00110335	0.000915769	0.376275	0.258757	0.412492	0.399456	0.0944983	0.0949835	0.0194083	0.0205587	25.6606	10.8255	9.23585	4.29164	1.80999	0.996496	0.113236	0.0575185
44	1994	2273.15	112.707	1454.19	70.5145	9.42258	0.666197	76.0356	69.1577	623.101	90.2116	99.7373	25.7567	818.961	133.856	568.17	83.0554	141.656	30.4516	13.0119	4.52308	0.956712	0.56246	0.0212917	0.00901951	0.0270275	0.0132097	11.8325	5.00223	5.82258	2.54395	0.00120984	0.00100353	0.423721	0.291116	0.448616	0.43456	0.105431	0.106048	0.0223022	0.0236286	28.0869	11.8421	10.1782	4.72859	2.04629	1.12407	0.127948	0.0649843
45	1995	2449.32	121.442	1571.81	76.2183	12.7433	0.901404	90.1175	74.2572	673.633	96.6408	107.826	27.7619	877.508	144.359	612.902	88.8243	154.066	32.9824	14.4904	5.02494	1.00736	0.592298	0.0226184	0.00957979	0.0295247	0.0143871	12.9174	5.46418	6.55452	2.85628	0.00132226	0.00109612	0.475357	0.326304	0.486305	0.471195	0.11719	0.117954	0.025523	0.0270448	30.6445	12.9131	11.1806	5.19331	2.30484	1.26326	0.144034	0.0731485
46	1996	2634.38	130.617	1695.83	82.2322	16.6909	1.18096	105.666	79.5831	726.926	103.328	116.356	29.8684	938.546	155.404	659.945	94.8159	167.24	35.6562	16.0966	5.56846	1.05833	0.622323	0.0239706	0.0101508	0.0321524	0.0156208	14.0579	5.95054	7.35226	3.19559	0.00144064	0.00119356	0.531372	0.364446	0.525532	0.50934	0.129797	0.130725	0.0290945	0.0308322	33.3341	14.0387	12.2442	5.68636	2.58683	1.41465	0.161566	0.0820486
47	1997	2828.55	140.245	1826.45	88.5655	21.3132	1.50825	122.741	85.14	783.063	110.279	125.341	32.0791	1002.1	167.006	709.36	101.035	181.206	38.478	17.8382	6.15596	1.10959	0.652511	0.0253469	0.0107319	0.0349109	0.0169105	15.2541	6.46143	8.21908	3.56311	0.00156501	0.00129587	0.591949	0.405664	0.566269	0.548968	0.143273	0.144381	0.0330411	0.0350165	36.1566	15.2194	13.3701	6.20825	2.89346	1.57881	0.180618	0.0917219
48	1998	3032.04	150.334	1963.84	95.2279	26.6601	1.8871	141.399	90.9334	842.127	117.497	134.795	34.3968	1068.2	179.179	761.205	107.485	195.993	41.4528	19.7234	6.79001	1.1611	0.682845	0.0267461	0.0113226	0.0378001	0.0182558	16.506	6.99692	9.15825	3.96003	0.00169537	0.00140306	0.657265	0.450076	0.60849	0.590053	0.157635	0.15894	0.037388	0.039624	39.1126	16.4553	14.5595	6.75946	3.22593	1.75631	0.201261	0.102205
49	1999	3245.08	160.897	2108.21	102.228	32.7814	2.32073	161.7	96.9685	904.201	124.989	144.73	36.8246	1136.87	191.938	815.54	114.173	211.63	44.5858	21.7603	7.47303	1.21284	0.713304	0.0281669	0.0119224	0.0408202	0.0196562	17.8132	7.55706	10.173	4.38756	0.00183173	0.00151512	0.7275	0.497802	0.652165	0.632569	0.172901	0.174422	0.0421604	0.0446809	42.2029	17.7468	15.8133	7.34048	3.58543	1.94771	0.223567	0.113537
50	2000	3467.89	171.944	2259.76	109.577	39.7295	2.8128	183.697	103.251	969.37	132.76	155.161	39.3654	1208.13	205.296	872.427	121.104	228.146	47.8825	23.9578	8.20767	1.26476	0.743872	0.0296082	0.0125307	0.0439708	0.0211111	19.1758	8.14186	11.2667	4.84686	0.00197409	0.00163207	0.802823	0.548957	0.697264	0.676488	0.189088	0.190842	0.0473842	0.0502143	45.4278	19.0941	17.1325	7.95174	3.97315	2.15356	0.247609	0.125755
51	2001	3700.68	183.486	2418.67	117.282	47.5552	3.36705	207.447	109.787	1037.72	140.814	166.101	42.0222	1282.01	219.269	931.923	128.282	245.572	51.348	26.3242	8.99653	1.31685	0.774532	0.0310689	0.0131471	0.0472516	0.0226199	20.5933	8.7513	12.4426	5.33915	0.00212244	0.00175389	0.883411	0.603659	0.743756	0.721781	0.206211	0.208215	0.0530854	0.0562512	48.788	20.4973	18.5181	8.59367	4.39031	2.37443	0.273458	0.138895
52	2002	3943.67	195.534	2585.15	125.355	56.3142	3.98763	232.999	116.58	1109.33	149.159	177.563	44.798	1358.52	233.87	994.09	135.714	263.936	54.988	28.8689	9.84249	1.36908	0.805277	0.032548	0.0137712	0.0506619	0.024182	22.0654	9.38537	13.7038	5.86556	0.00227677	0.00188056	0.969424	0.662019	0.79161	0.768421	0.224283	0.226557	0.0592907	0.0628193	52.2838	21.9566	19.9709	9.26667	4.83809	2.61087	0.301186	0.152996
53	2003	4197.09	208.099	2759.41	133.806	66.062	4.67856	260.404	123.639	1184.3	157.799	189.562	47.696	1437.68	249.115	1058.99	143.406	283.271	58.8083	31.6014	10.7484	1.42145	0.836097	0.0340445	0.0144025	0.0542011	0.0257965	23.5918	10.044	15.0537	6.42719	0.00243705	0.00201208	1.06102	0.724141	0.840797	0.81638	0.243314	0.245877	0.0660272	0.0699463	55.9155	23.4723	21.4918	9.97108	5.31766	2.86341	0.330863	0.168095
54	2004	4461.14	221.187	2941.64	142.642	76.8563	5.4432	289.709	130.969	1262.71	166.742	202.111	50.7194	1519.5	265.012	1126.68	151.364	303.607	62.8146	34.5318	11.7171	1.47393	0.866987	0.0355577	0.0150408	0.0578684	0.0274628	25.1719	10.7271	16.4953	7.02514	0.00260325	0.00214841	1.15834	0.79013	0.891287	0.86563	0.263317	0.266187	0.0733221	0.0776605	59.6835	25.0445	23.0814	10.7073	5.83021	3.13258	0.362559	0.184228
55	2005	4736.02	234.798	3132.06	151.874	88.7543	6.2859	320.962	138.576	1344.64	175.993	215.226	53.871	1603.96	281.562	1197.22	159.596	324.976	67.0126	37.6697	12.7516	1.52653	0.897942	0.0370868	0.0156856	0.0616629	0.02918	26.8054	11.4347	18.0318	7.66054	0.00277534	0.00228952	1.26156	0.860089	0.943047	0.916142	0.284299	0.287496	0.0812028	0.0859901	63.5881	26.6732	24.7406	11.4755	6.3769	3.41891	0.396344	0.201433
56	2006	5022.01	248.973	3330.84	161.512	101.814	7.21092	354.201	146.466	1430.19	185.56	228.918	57.1542	1691.17	298.816	1270.67	168.108	347.408	71.4084	41.0256	13.8549	1.57924	0.928963	0.0386311	0.0163367	0.0655836	0.0309473	28.4917	12.1665	19.6664	8.33442	0.00295329	0.00243541	1.3708	0.934118	0.99605	0.96789	0.306269	0.309813	0.089697	0.0949632	67.6295	28.3586	26.4701	12.2762	6.9589	3.72291	0.432288	0.219746
57	2007	5319.34	263.723	3538.21	171.569	116.095	8.22266	389.469	154.644	1519.44	195.448	243.202	60.5723	1781.12	316.792	1347.09	176.907	370.936	76.0083	44.6103	15.0303	1.63205	0.960051	0.04019	0.0169939	0.0696295	0.032764	30.2302	12.9225	21.4022	9.04783	0.00313705	0.00258603	1.4862	1.01231	1.05027	1.02085	0.329234	0.333143	0.0988323	0.104608	71.808	30.101	28.2704	13.1097	7.57734	4.04508	0.470458	0.239203
58	2008	5628.2	279.052	3754.38	182.052	131.662	9.3255	426.801	163.119	1612.47	205.666	258.093	64.1285	1873.82	335.497	1426.54	186.001	395.592	80.8184	48.4351	16.2813	1.68499	0.991211	0.0417631	0.0176569	0.0737996	0.0346292	32.0206	13.7026	23.2421	9.80176	0.0033266	0.00274136	1.60789	1.09476	1.10567	1.07499	0.353199	0.357494	0.108637	0.114954	76.1239	31.9005	30.1424	13.9761	8.23337	4.38591	0.510921	0.259841
59	2009	5948.71	294.954	3979.58	192.973	148.577	10.5242	466.239	171.896	1709.4	216.222	273.607	67.8265	1969.13	354.924	1509.09	195.398	421.411	85.8453	52.5115	17.6112	1.73806	1.02245	0.0433503	0.0183257	0.078093	0.0365422	33.8621	14.5066	25.1892	10.5972	0.0035219	0.00290137	1.73601	1.18156	1.16224	1.13031	0.378169	0.382869	0.119138	0.126029	80.5778	33.7573	32.0866	14.8759	8.92811	4.74591	0.553745	0.281694
60	2010	6280.95	311.374	4214	204.348	166.903	11.823	507.813	180.984	1810.31	227.122	289.758	71.6697	2066.95	375.002	1594.79	205.108	448.426	91.0955	56.8512	19.0234	1.79129	1.05379	0.0449512	0.0190001	0.0825087	0.0385022	35.7544	15.3345	27.2465	11.4352	0.0037229	0.00306603	1.87067	1.27279	1.21995	1.18676	0.404149	0.409275	0.130365	0.137862	85.17	35.6716	34.1038	15.8092	9.66269	5.12555	0.598995	0.304799
61	2011	6625.81	328.482	4457.83	216.171	186.702	13.2256	551.552	190.387	1915.27	238.372	306.557	75.6605	2167.98	395.934	1683.7	215.134	476.667	96.574	61.4659	20.5215	1.84467	1.08521	0.0465653	0.01968	0.0870453	0.0405085	37.6969	16.1861	29.417	12.3167	0.00392956	0.0032353	2.012	1.36854	1.27878	1.24434	0.431143	0.436714	0.142345	0.150481	89.9007	37.6435	36.1944	16.7764	10.4382	5.52531	0.646737	0.329192
62	2012	6983.41	346.276	4711.3	228.453	208.038	14.7367	597.486	200.113	2024.38	249.979	324.02	79.8023	2272.11	417.759	1775.86	225.485	506.168	102.288	66.3678	22.1092	1.89822	1.11675	0.0481926	0.0203651	0.0917019	0.0425601	39.6889	17.0612	31.7036	13.2427	0.00414183	0.00340915	2.16011	1.4689	1.3387	1.30302	0.459152	0.465191	0.155107	0.163915	94.7704	39.6734	38.3591	17.7778	11.2558	5.94566	0.697037	0.354907
63	2013	7353.64	364.738	4974.63	241.214	230.982	16.3612	645.646	210.17	2137.74	261.955	342.164	84.099	2379.01	440.443	1871.37	236.172	536.965	108.245	71.5698	23.79	1.95199	1.1484	0.0498334	0.0210556	0.0964775	0.0446566	41.73	17.9598	34.1092	14.214	0.00435968	0.00358757	2.31511	1.57394	1.3997	1.36278	0.488179	0.494706	0.168679	0.178192	99.7797	41.7614	40.5986	18.8135	12.1166	6.38707	0.749958	0.38198
64	2014	7736.51	383.835	5248.09	254.466	255.602	18.1052	696.063	220.564	2255.46	274.315	361.005	88.5553	2488.42	463.917	1970.29	247.212	569.096	114.453	77.0848	25.5678	2.00601	1.18019	0.0514879	0.0217517	0.101371	0.0467971	43.8198	18.8818	36.6367	15.2315	0.00458308	0.00377051	2.4771	1.68376	1.46175	1.42361	0.518226	0.525262	0.183089	0.193341	104.929	43.9078	42.9134	19.884	13.0216	6.84999	0.805564	0.410445
65	2015	8131.28	403.485	5532.4	268.275	282.016	19.9792	748.854	231.324	2377.86	287.098	380.595	93.1835	2598.88	488.036	2072.89	258.64	602.631	120.926	82.9264	27.4467	2.06049	1.21225	0.0531599	0.0224549	0.106382	0.0489813	45.9578	19.8271	39.2889	16.2963	0.00481199	0.00395796	2.6462	1.79842	1.52485	1.4855	0.549293	0.556859	0.198365	0.20939	110.22	46.1131	45.3043	20.9894	13.9719	7.33486	0.863918	0.440337
66	2016	8532.23	423.274	5827.83	282.69	310.299	21.9892	804.049	242.464	2505.03	300.302	400.95	97.9875	2704.4	512.666	2179.26	270.457	637.611	127.67	89.1086	29.4308	2.11556	1.24464	0.05485	0.0231655	0.11151	0.0512088	48.1439	20.7957	42.0687	17.4091	0.00504641	0.00414993	2.82248	1.91799	1.589	1.54845	0.581382	0.589499	0.214535	0.226367	115.653	48.3781	47.772	22.1301	14.9686	7.84212	0.925083	0.471691
67	2017	8934.28	443.216	6132.78	297.483	340.342	24.1187	861.324	253.917	2636.31	313.838	421.961	102.939	2801.5	537.657	2288.68	282.584	673.944	134.67	95.6454	31.5242	2.17071	1.27716	0.056547	0.023879	0.116754	0.0534791	50.3776	21.7875	44.9788	18.5708	0.0052863	0.00434638	3.00606	2.04256	1.6542	1.61246	0.614493	0.623183	0.231628	0.244301	121.23	50.7031	50.3173	23.3065	16.0127	8.37222	0.98912	0.50454
68	2018	9336.65	463.157	6446.33	312.694	372.099	26.3697	920.479	265.65	2771.29	327.682	443.564	108.025	2890.32	562.872	2400.72	294.997	711.582	141.921	102.55	33.7306	2.22535	1.30946	0.058244	0.024593	0.122113	0.055791	52.6579	22.8022	48.0222	19.7822	0.00553156	0.00454725	3.19702	2.1722	1.72039	1.67749	0.648627	0.657913	0.249673	0.26322	126.949	53.0878	52.9402	24.5186	17.1054	8.92561	1.05609	0.53892
69	2019	9739.75	483.137	6768.14	328.307	405.571	28.7454	981.415	277.65	2909.81	341.818	465.735	113.239	2971.61	588.36	2515.2	307.682	750.511	149.421	109.835	36.0537	2.27925	1.34138	0.0599378	0.0253062	0.127581	0.0581426	54.9833	23.8392	51.2013	21.0443	0.00578207	0.00475241	3.39545	2.30697	1.78752	1.74349	0.68378	0.693686	0.268696	0.283151	132.81	55.5316	55.6407	25.7664	18.2476	9.50266	1.12606	0.574862
70	2020	10144	503.18	7097.91	344.304	440.755	31.2422	1044.04	289.904	3051.75	356.235	488.454	118.578	3046.1	614.127	2631.98	320.633	790.719	157.171	117.512	38.497	2.3323	1.37282	0.061626	0.0260175	0.133157	0.060532	57.3519	24.8981	54.5187	22.3576	0.00603764	0.00496172	3.60139	2.44693	1.85552	1.81038	0.719946	0.730495	0.288725	0.304123	138.809	58.0334	58.4182	27.0496	19.4403	10.1038	1.19907	0.612398
71	2021	10549.8	523.301	7435.34	360.666	477.639	33.8659	1108.28	302.406	3197	370.924	511.701	124.036	3114.48	640.175	2750.92	333.842	832.194	165.171	125.595	41.0638	2.38439	1.40371	0.0633063	0.0267259	0.138836	0.0629577	59.7622	25.9783	57.9769	23.7229	0.00629813	0.00517513	3.81493	2.59212	1.92431	1.8781	0.757118	0.768334	0.309788	0.326161	144.944	60.5922	61.2727	28.3682	20.6844	10.7293	1.27519	0.651559
72	2022	10957.6	543.52	7780.15	377.383	516.197	36.6062	1174.01	315.147	3345.44	385.861	535.458	129.61	3177.47	666.509	2871.86	347.285	874.932	173.423	134.097	43.7583	2.43549	1.43405	0.0649768	0.0274305	0.144615	0.065418	62.213	27.0793	61.5785	25.1409	0.00656343	0.0053925	4.03614	2.74263	1.99385	1.94661	0.795293	0.807203	0.331914	0.349295	151.213	63.2077	64.204	29.7222	21.981	11.3797	1.35447	0.692378
73	2023	11367.8	563.858	8132.06	394.442	556.504	39.4521	1241.14	328.114	3496.89	401.05	559.697	135.294	3235.73	693.144	2994.64	360.975	918.915	181.924	143.031	46.5842	2.48551	1.46376	0.0666354	0.0281309	0.150492	0.0679112	64.7029	28.2008	65.326	26.6125	0.00683339	0.00561373	4.26507	2.8985	2.06407	2.01584	0.834466	0.847094	0.355131	0.373553	157.616	65.8791	67.212	31.1114	23.331	12.0553	1.43697	0.734889
74	2024	11780.8	584.334	8490.91	411.833	599.068	42.4741	1309.64	341.277	3650.95	416.44	584.355	141.072	3289.86	720.095	3118.82	374.865	964.076	190.668	152.407	49.5442	2.53427	1.49275	0.0682767	0.0288249	0.156461	0.0704347	67.2292	29.3419	69.2213	28.138	0.00710777	0.00583862	4.50174	3.05976	2.13489	2.08573	0.874618	0.887991	0.379463	0.398959	164.148	68.6047	70.2956	32.5355	24.7352	12.7563	1.52273	0.779116
75	2025	12197	604.969	8856.54	429.546	645.452	45.7694	1379.54	354.56	3806.47	431.932	609.248	146.903	3340.41	747.368	3243.26	388.863	1010.23	199.626	162.236	52.641	2.58106	1.52065	0.0698869	0.0295071	0.162515	0.0729856	69.7893	30.5014	73.2663	29.718	0.00738629	0.00606694	4.74616	3.22643	2.20619	2.15615	0.915732	0.929878	0.404937	0.425538	170.803	71.3825	73.4534	33.9938	26.1943	13.4831	1.61179	0.825084
76	2026	12616.8	625.784	9228.73	447.59	696.897	49.4045	1450.83	367.903	3962.53	447.435	634.224	152.75	3388.03	774.998	3367.02	402.89	1057.2	208.773	172.527	55.8771	2.62515	1.54708	0.0714538	0.0301726	0.168648	0.0755601	72.3797	31.6782	77.4632	31.3528	0.00766863	0.00629844	4.99837	3.39856	2.27784	2.22699	0.957795	0.972743	0.43158	0.453318	177.576	74.2099	76.6839	35.4855	27.7092	14.236	1.7042	0.872821
77	2027	13040.6	646.799	9607.37	465.957	754.006	53.4404	1523.53	381.279	4118.64	462.896	659.21	158.595	3433.23	802.994	3489.65	416.903	1104.91	218.096	183.287	59.2541	2.66613	1.5718	0.0729703	0.0308186	0.174849	0.0781542	74.9965	32.8709	81.8136	33.0429	0.0079544	0.00653283	5.25836	3.57614	2.34967	2.29808	1.00078	1.01656	0.459418	0.482324	184.458	77.0836	79.9848	37.0098	29.2806	15.015	1.8	0.922348
78	2028	13468.9	668.034	9992.37	484.636	817.063	57.8941	1597.62	394.672	4274.6	478.301	684.171	164.431	3476.53	831.367	3610.94	430.894	1153.3	227.587	194.523	62.7736	2.70379	1.59463	0.0744318	0.031443	0.181111	0.0807636	77.6357	34.078	86.3188	34.7885	0.0082432	0.00676977	5.52609	3.75919	2.42153	2.36928	1.04466	1.06131	0.488474	0.512578	191.443	80.0006	83.3539	38.5656	30.909	15.8205	1.89921	0.973687
79	2029	13902.1	689.511	10383.6	503.62	886.293	62.7862	1673.09	408.074	4430.22	493.629	709.079	170.251	3518.43	860.128	3730.74	444.846	1202.32	237.24	206.241	66.4373	2.73802	1.61548	0.0758341	0.0320441	0.187424	0.0833837	80.2931	35.298	90.98	36.5897	0.00853461	0.00700894	5.80152	3.9477	2.49324	2.44043	1.08941	1.10695	0.518771	0.544102	198.52	82.9572	86.7885	40.1518	32.5949	16.6525	2.00186	1.02685
80	2030	14340.5	711.251	10781.2	522.901	961.902	68.1419	1749.96	421.478	4585.38	508.86	733.912	176.05	3559.36	889.28	3848.91	458.747	1251.93	247.049	218.447	70.2462	2.76877	1.63431	0.0771739	0.0326205	0.193778	0.0860101	82.9645	36.5292	95.7977	38.4463	0.0088282	0.00725	6.08455	4.14161	2.56465	2.51137	1.13498	1.15345	0.55033	0.576917	205.682	85.95	90.2859	41.7671	34.3386	17.511	2.10798	1.08186
81	2031	14784.7	733.274	11185	542.489	1044.06	73.9654	1828.23	434.88	4739.98	523.987	758.656	181.825	3599.76	918.854	3965.39	472.593	1302.1	257.008	231.146	74.2014	2.79603	1.65112	0.0784483	0.0331709	0.200163	0.0886383	85.6454	37.7702	100.772	40.3583	0.00912352	0.00749258	6.37511	4.3409	2.63559	2.58196	1.18134	1.20078	0.583171	0.61104	212.919	88.9754	93.843	43.4102	36.1404	18.3961	2.21755	1.13872
82	2032	15235	755.601	11594.9	562.366	1132.86	80.2514	1907.88	448.28	4893.93	538.997	783.295	187.572	3640.12	948.865	4080.11	486.378	1352.77	267.111	244.345	78.3043	2.81982	1.6659	0.0796543	0.0336939	0.206568	0.0912629	88.331	39.0189	105.905	42.3259	0.00942009	0.0077363	6.67311	4.54554	2.70588	2.65202	1.22845	1.24888	0.617319	0.646499	220.222	92.0295	97.457	45.0796	38.0007	19.3079	2.33062	1.19745
83	2033	15691.9	778.252	12011.1	582.553	1228.47	87.0239	1988.93	461.677	5047.16	553.883	807.819	193.288	3680.82	979.328	4193	500.1	1403.93	277.351	258.047	82.5557	2.84015	1.67869	0.0807897	0.0341884	0.212983	0.0938792	91.0168	40.2737	111.196	44.3489	0.00971744	0.00798081	6.97845	4.75547	2.77537	2.7214	1.27625	1.29773	0.652792	0.683309	227.583	95.1087	101.125	46.774	39.9198	20.2463	2.44718	1.25806
84	2034	16155.7	801.251	12433.5	603.03	1331.04	94.2891	2071.39	475.072	5199.59	568.634	832.216	198.97	3722.27	1010.24	4304.02	513.753	1455.53	287.723	272.257	86.9564	2.85705	1.68949	0.0818521	0.0346535	0.219397	0.0964825	93.6981	41.5328	116.645	46.4267	0.0100151	0.00822573	7.29098	4.97064	2.8439	2.78996	1.32471	1.34726	0.68961	0.721488	234.991	98.2094	104.843	48.4919	41.8977	21.2113	2.56724	1.32055
85	2035	16627	824.616	12862.1	623.803	1440.74	102.049	2155.27	488.466	5351.17	583.242	856.476	204.616	3764.84	1041.63	4413.12	527.333	1507.54	298.22	286.979	91.5072	2.87056	1.69832	0.0828398	0.0350884	0.2258	0.099068	96.3703	42.7944	122.253	48.5586	0.0103126	0.00847069	7.61056	5.19098	2.91132	2.85754	1.37376	1.39743	0.727788	0.761048	242.438	101.328	108.608	50.2318	43.9343	22.2026	2.69079	1.38492
86	2036	17106	848.37	13297.2	644.887	1557.74	110.33	2240.6	501.859	5501.83	597.701	880.589	210.224	3808.84	1073.53	4520.27	540.84	1559.93	308.836	302.217	96.2087	2.8807	1.70523	0.083751	0.0354921	0.232181	0.101631	99.0289	44.0567	128.017	50.7444	0.0106095	0.00871531	7.93702	5.41641	2.97749	2.92403	1.42336	1.44818	0.767344	0.802007	249.916	104.461	112.417	51.9921	46.0297	23.22	2.81781	1.45118
87	2037	17593.4	872.533	13738.8	666.278	1682.31	119.138	2327.43	515.26	5651.54	612.004	904.549	215.792	3854.53	1105.96	4625.45	554.271	1612.67	319.566	317.974	101.061	2.88752	1.71022	0.0845843	0.0358642	0.238529	0.104167	101.669	45.3178	133.938	52.983	0.0109053	0.00895923	8.2701	5.64677	3.04229	2.98929	1.47344	1.49945	0.808286	0.844374	257.416	107.605	116.266	53.7711	48.1832	24.2631	2.94829	1.51932
88	2038	18089.4	897.126	14187.3	688.003	1814.69	128.504	2415.79	528.669	5800.24	626.145	928.349	221.317	3902.13	1138.93	4728.62	567.625	1665.72	330.404	334.252	106.065	2.89103	1.71332	0.0853383	0.0362041	0.244835	0.106673	104.287	46.5761	140.012	55.2735	0.0111995	0.00920206	8.60958	5.88195	3.10559	3.05322	1.52393	1.55117	0.85062	0.888148	264.929	110.756	120.151	55.5671	50.3945	25.3316	3.08217	1.58932
89	2039	18594.5	922.172	14642.6	710.078	1955.07	138.455	2505.72	542.096	5947.91	640.12	951.983	226.799	3951.94	1172.5	4829.78	580.903	1719.06	341.344	351.055	111.22	2.89129	1.71455	0.0860121	0.0365115	0.251089	0.109142	106.878	47.8298	146.24	57.615	0.0114917	0.00944345	8.95524	6.12182	3.16726	3.11568	1.57478	1.60329	0.894361	0.933346	272.446	113.912	124.069	57.3785	52.6634	26.4253	3.21944	1.66118
90	2040	19109.2	947.69	15105	732.518	2103.68	148.996	2597.27	555.549	6094.51	653.924	975.447	232.236	4004.17	1206.67	4928.91	594.102	1772.67	352.379	368.384	116.526	2.88833	1.71394	0.0866045	0.0367858	0.257279	0.111572	109.438	49.077	152.619	60.0063	0.0117813	0.00968304	9.30682	6.36623	3.2272	3.17658	1.62592	1.65574	0.939516	0.979974	279.96	117.069	128.016	59.2037	54.9892	27.5438	3.36006	1.73489
91	2041	19633.8	973.702	15574.8	755.32	2260.83	160.144	2690.5	569.035	6240.01	667.55	998.733	237.627	4059	1241.46	5026	607.222	1826.5	363.505	386.242	121.984	2.88218	1.71151	0.0871143	0.0370267	0.263397	0.113959	111.961	50.3162	159.148	62.4462	0.0120681	0.00992046	9.66405	6.61504	3.28528	3.2358	1.67729	1.70846	0.986088	1.02803	287.462	120.222	131.989	61.0407	57.3712	28.6864	3.50399	1.81042
92	2042	20168.9	1000.23	16052.3	778.479	2426.81	171.913	2785.47	582.559	6384.38	680.994	1021.84	242.971	4116.59	1276.9	5121.04	620.262	1880.54	374.714	404.631	127.594	2.87286	1.70727	0.0875407	0.0372336	0.269431	0.116297	114.445	51.5454	165.823	64.9338	0.0123514	0.0101554	10.0266	6.86808	3.34141	3.29324	1.72882	1.76137	1.03408	1.07751	294.944	123.37	135.982	62.888	59.8087	29.8528	3.65116	1.88776
93	2043	20714.8	1027.3	16537.7	802.026	2601.91	184.327	2882.24	596.135	6527.59	694.25	1044.76	248.266	4177.1	1313	5214.03	633.218	1934.76	386.002	423.552	133.355	2.86041	1.70124	0.0878827	0.0374062	0.275373	0.118583	116.885	52.7631	172.642	67.4677	0.0126309	0.0103874	10.3943	7.12521	3.39547	3.3488	1.78044	1.81442	1.08349	1.12843	302.398	126.509	139.994	64.7437	62.301	31.0425	3.80153	1.96688
94	2044	21272	1054.92	17031.4	825.976	2786.48	197.402	2980.88	609.777	6669.61	707.312	1067.49	253.51	4240.64	1349.8	5304.96	646.089	1989.14	397.362	443.007	139.267	2.84484	1.69346	0.0881392	0.0375443	0.281212	0.120814	119.276	53.9675	179.603	70.0464	0.0129061	0.0106162	10.7668	7.38627	3.44737	3.4024	1.83209	1.86754	1.13433	1.18077	309.815	129.636	144.02	66.606	64.8471	32.2548	3.95503	2.04776
95	2045	21840.9	1083.13	17533.6	850.345	2980.85	211.177	3081.47	623.496	6810.42	720.174	1090.03	258.704	4307.28	1387.31	5393.82	658.875	2043.63	408.787	462.996	145.33	2.82616	1.68392	0.0883095	0.0376476	0.286938	0.122985	121.615	55.157	186.702	72.6684	0.0131766	0.0108415	11.1436	7.65107	3.49702	3.45393	1.88369	1.92065	1.18658	1.23453	317.187	132.747	148.055	68.4732	67.446	33.4892	4.1116	2.13038
96	2046	22422	1111.93	18044.8	875.142	3185.32	225.657	3184.08	637.307	6950.01	732.833	1112.37	263.846	4377.17	1425.58	5480.62	671.573	2098.23	420.272	483.521	151.544	2.8044	1.67264	0.088393	0.037716	0.292544	0.125093	123.897	56.3299	193.938	75.3324	0.0134419	0.0110629	11.5246	7.91944	3.54431	3.50331	1.93517	1.9737	1.24025	1.2897	324.507	135.84	152.096	70.3435	70.0969	34.7451	4.27119	2.21471
97	2047	23015.5	1141.35	18565.2	900.375	3400.22	240.866	3288.77	651.224	7088.34	745.281	1134.51	268.935	4450.33	1464.63	5565.36	684.183	2152.91	431.81	504.583	157.908	2.7796	1.65963	0.0883894	0.0377492	0.298019	0.127135	126.12	57.4847	201.305	78.0367	0.0137016	0.0112801	11.9094	8.19118	3.58918	3.55047	1.98647	2.0266	1.29533	1.34629	331.767	138.911	156.14	72.2152	72.7985	36.0217	4.4337	2.30073
98	2048	23622.1	1171.44	19095.3	926.031	3626.05	256.813	3395.67	665.261	7225.4	757.518	1156.44	273.97	4526.82	1504.48	5648.02	696.706	2207.64	443.397	526.182	164.422	2.75171	1.64491	0.0882968	0.037747	0.303354	0.129107	128.278	58.6198	208.801	80.7794	0.0139554	0.0114928	12.2976	8.46609	3.63153	3.59531	2.03752	2.07929	1.35181	1.40428	338.96	141.957	160.181	74.0864	75.5497	37.3183	4.59908	2.38839
99	2049	24242.3	1202.2	19635.6	952.211	3863.38	273.603	3504.88	679.442	7361.15	769.537	1178.17	278.95	4606.63	1545.17	5728.61	709.138	2262.39	455.025	548.318	171.085	2.72067	1.62845	0.0881133	0.0377087	0.308539	0.131006	130.368	59.7333	216.422	83.5587	0.0142026	0.0117005	12.6888	8.74395	3.67125	3.63776	2.08824	2.1317	1.40969	1.46364	346.075	144.974	164.217	75.9552	78.3492	38.6342	4.76723	2.47767
100	2050	24876.5	1233.65	20186.8	978.941	4112.7	291.275	3616.53	693.785	7495.55	781.33	1199.68	283.871	4689.69	1586.72	5807.1	721.475	2317.14	466.689	570.991	177.896	2.68644	1.61022	0.0878374	0.0376338	0.313566	0.132828	132.386	60.8238	224.163	86.3728	0.014443	0.0119031	13.0827	9.02454	3.70828	3.67772	2.13855	2.18375	1.46894	1.52437	353.105	147.96	168.242	77.8196	81.1954	39.9684	4.93804	2.56851
101	2051	25525.1	1265.81	20749.2	1006.24	4374.55	309.857	3730.72	708.312	7628.55	792.886	1220.97	288.734	4775.92	1629.17	5883.46	733.712	2371.86	478.381	594.2	184.854	2.64898	1.5902	0.0874676	0.0375218	0.318424	0.13457	134.328	61.8896	232.019	89.2195	0.0146761	0.0121001	13.4788	9.30762	3.74251	3.71512	2.1884	2.23538	1.52955	1.58645	360.042	150.911	172.253	79.6777	84.0867	41.3202	5.11143	2.66088
102	2052	26188.6	1298.71	21323.4	1034.12	4649.46	329.38	3847.56	723.043	7760.11	804.198	1242.02	293.535	4865.21	1672.55	5957.67	745.845	2426.52	490.095	617.943	191.958	2.60824	1.56839	0.0870025	0.0373725	0.323105	0.13623	136.19	62.9291	239.986	92.0967	0.0149014	0.0122912	13.8768	9.59296	3.77387	3.74988	2.23769	2.28651	1.59151	1.64985	366.877	153.824	176.245	81.5274	87.0215	42.6887	5.28729	2.75472
103	2053	26867.3	1332.35	21909.9	1062.61	4938	349.874	3967.18	738.004	7890.17	815.257	1262.84	298.271	4957.45	1716.9	6029.7	757.869	2481.09	501.825	642.22	199.207	2.56417	1.54476	0.0864404	0.0371852	0.3276	0.137803	137.968	63.9407	248.059	95.0023	0.0151186	0.012476	14.2761	9.8803	3.80227	3.78192	2.28637	2.33706	1.65479	1.71456	373.601	156.695	180.213	83.3668	89.9982	44.0729	5.4655	2.84999
104	2054	27561.6	1366.72	22509.1	1091.73	5240.55	371.339	4089.67	753.223	8018.72	826.058	1283.41	302.943	5052.55	1762.27	6099.55	769.784	2535.55	513.564	667.029	206.6	2.51672	1.51928	0.0857803	0.0369602	0.331901	0.139288	139.659	64.9231	256.233	97.9341	0.0153273	0.0126544	14.6765	10.1694	3.82767	3.8112	2.33435	2.38698	1.71937	1.78054	380.208	159.52	184.153	85.1941	93.0148	45.4718	5.64595	2.94664
105	2055	28272.1	1401.95	23121.6	1121.49	5557.83	393.855	4215.17	768.721	8145.7	836.593	1303.73	307.548	5150.46	1808.67	6167.18	781.59	2589.88	525.307	692.37	214.135	2.46571	1.49189	0.0850195	0.0366969	0.336001	0.140682	141.261	65.8752	264.503	100.89	0.0155271	0.0128262	15.0774	10.4601	3.85001	3.83766	2.38159	2.4362	1.78522	1.84777	386.691	162.299	188.063	87.0075	96.0699	46.8847	5.82855	3.04462
106	2056	28999.2	1437.99	23748.4	1151.89	5890.8	417.459	4343.88	784.525	8270.95	846.834	1323.78	312.081	5250.77	1856.14	6232.47	793.259	2644.02	537.043	718.24	221.812	2.41114	1.46257	0.0841549	0.0363933	0.339884	0.141979	142.766	66.7941	272.862	103.868	0.0157174	0.0129906	15.4785	10.752	3.86905	3.86111	2.42798	2.48463	1.85234	1.91623	393.032	165.025	191.935	88.804	99.1613	48.3104	6.01316	3.14388
107	2057	29743	1474.86	24389.8	1183	6239.78	442.183	4475.86	800.675	8394.44	856.779	1343.54	316.539	5353.26	1904.71	6295.4	804.792	2697.94	548.767	744.636	229.629	2.35304	1.43138	0.0831859	0.03605	0.343539	0.143178	144.171	67.6783	281.306	106.865	0.0158976	0.0131474	15.8791	11.0449	3.8847	3.88141	2.47343	2.53217	1.92069	1.9859	399.224	167.692	195.763	90.5817	102.287	49.7479	6.19966	3.24435
108	2058	30503.9	1512.64	25046.2	1214.73	6605.38	467.967	4611.24	817.205	8516.11	866.415	1363.01	320.92	5457.75	1954.44	6355.96	816.196	2751.61	560.469	771.557	237.584	2.29127	1.39825	0.0821098	0.0356672	0.346959	0.144275	145.471	68.5264	289.829	109.878	0.0160673	0.0132962	16.2789	11.3386	3.8969	3.89852	2.51788	2.57876	1.99025	2.05673	405.258	170.298	199.545	92.3384	105.446	51.1961	6.38792	3.34599
109	2059	31282.1	1551.3	25718.1	1247.21	6988.11	494.993	4750.12	834.154	8635.9	875.748	1382.18	325.22	5564.01	2005.33	6414.08	827.469	2805.01	572.145	798.999	245.675	2.22575	1.36316	0.0809248	0.0352437	0.350135	0.145267	146.663	69.3369	298.423	112.906	0.0162262	0.0134367	16.6775	11.6328	3.90559	3.91239	2.56125	2.62433	2.06098	2.1287	411.125	172.84	203.274	94.0721	108.634	52.6539	6.57781	3.44872
110	2060	32076.2	1590.74	26404.5	1280.46	7386.86	523.204	4892.27	851.536	8753.75	884.806	1401.04	329.44	5671.66	2057.29	6469.74	838.636	2858.1	583.791	826.959	253.902	2.15705	1.32639	0.0796439	0.034784	0.35306	0.146152	147.745	70.1084	307.084	115.946	0.016374	0.0135688	17.0742	11.9271	3.9107	3.92298	2.60348	2.66882	2.13284	2.20177	416.817	175.314	206.948	95.7808	111.851	54.1202	6.76918	3.55249
111	2061	32879.5	1630.71	27099.5	1314.25	7795.01	552.241	5036.34	869.29	8870.25	893.709	1419.69	333.609	5780.04	2109.87	6523.55	849.79	2910.96	595.418	855.435	262.261	2.08736	1.28899	0.0783069	0.0343008	0.35573	0.14693	148.715	70.8402	315.804	118.995	0.0165104	0.0136923	17.4688	12.2213	3.91221	3.93028	2.6445	2.71215	2.20581	2.27589	422.329	177.719	210.562	97.4628	115.093	55.5939	6.96189	3.65723
112	2062	33685.4	1670.79	27796.8	1348.12	8205.81	581.43	5180.94	887.298	8986.35	902.564	1438.27	337.761	5888.64	2162.62	6576.46	860.991	2963.73	607.039	884.424	270.753	2.01917	1.2522	0.076946	0.0338036	0.358146	0.147602	149.573	71.5321	324.576	122.051	0.0166355	0.0138071	17.8605	12.5152	3.91028	3.9344	2.68423	2.75424	2.27984	2.35102	427.664	180.055	214.115	99.1173	118.358	57.0736	7.1558	3.76286
113	2063	34492.3	1710.84	28495	1382	8617.6	610.632	5325.75	905.523	9102.32	911.392	1456.83	341.911	5997.33	2215.41	6628.76	872.254	3016.45	618.659	913.927	279.375	1.95336	1.21659	0.0755714	0.0332961	0.360312	0.148171	150.323	72.1843	333.394	125.11	0.0167494	0.0139135	18.249	12.8083	3.90514	3.93554	2.72261	2.79506	2.35489	2.42712	432.826	182.325	217.606	100.743	121.644	58.5582	7.35074	3.86932
114	2064	35299.9	1750.85	29193.8	1415.89	9030.09	639.838	5470.69	923.953	9218.2	920.206	1475.37	346.06	6106.09	2268.25	6680.51	883.587	3069.13	630.277	943.941	288.127	1.89004	1.18232	0.0741878	0.0327809	0.362233	0.14864	150.966	72.7973	342.251	128.17	0.0168523	0.0140115	18.6339	13.1006	3.89699	3.9339	2.75958	2.83453	2.43092	2.50415	437.824	184.532	221.034	102.341	124.949	60.0466	7.54658	3.97655
115	2065	36108	1790.84	29893.1	1449.77	9443.05	669.05	5615.74	942.579	9334.03	929.015	1493.91	350.207	6214.9	2321.11	6731.72	894.999	3121.75	641.892	974.466	297.008	1.8292	1.14939	0.0727995	0.0322599	0.363915	0.149014	151.505	73.3717	351.141	131.229	0.0169445	0.0141014	19.0146	13.3917	3.88602	3.92965	2.79512	2.87263	2.50789	2.58206	442.661	186.677	224.399	103.91	128.271	61.5378	7.7432	4.08447
116	2066	36916.2	1830.85	30592.5	1483.65	9856.19	698.267	5760.81	961.39	9449.84	937.83	1512.44	354.355	6323.73	2373.97	6782.45	906.493	3174.33	653.504	1005.5	306.017	1.77083	1.11781	0.0714109	0.0317354	0.365362	0.149296	151.943	73.9081	360.059	134.285	0.0170261	0.0141833	19.3909	13.6814	3.87243	3.92296	2.82919	2.90932	2.58576	2.66081	447.345	188.763	227.7	105.45	131.606	63.0306	7.94045	4.19302
117	2067	37724.4	1870.9	31291.8	1517.52	10269.2	727.483	5905.87	980.375	9565.66	946.661	1530.98	358.505	6432.55	2426.84	6832.73	918.078	3226.86	665.113	1037.05	315.153	1.71494	1.08755	0.0700263	0.0312094	0.366581	0.14949	152.282	74.4071	368.998	137.335	0.0170973	0.0142573	19.7624	13.9696	3.85642	3.91404	2.86176	2.94456	2.66448	2.74035	451.881	190.792	230.939	106.96	134.954	64.5242	8.13822	4.30216
118	2068	38532.2	1910.96	31990.9	1551.38	10681.9	756.685	6050.85	999.527	9681.52	955.514	1549.52	362.657	6541.34	2479.69	6882.6	929.755	3279.34	676.719	1069.1	324.415	1.66153	1.05861	0.0686496	0.0306835	0.367578	0.149598	152.526	74.8694	377.952	140.377	0.0171585	0.0143237	20.1286	14.2559	3.83817	3.90303	2.89279	2.97832	2.74401	2.82063	456.274	192.766	234.114	108.442	138.312	66.0176	8.33637	4.41181
119	2069	39339.7	1951.01	32689.6	1585.24	11094.3	785.873	6195.77	1018.84	9797.43	964.389	1568.07	366.813	6650.09	2532.52	6932.07	941.519	3331.77	688.32	1101.66	333.802	1.61055	1.03096	0.067283	0.0301588	0.36836	0.149627	152.678	75.296	386.917	143.409	0.0172099	0.0143826	20.4894	14.5401	3.81783	3.89008	2.92229	3.0106	2.82431	2.90161	460.531	194.688	237.226	109.894	141.678	67.5097	8.53478	4.52192
120	2070	40147	1991.04	33388.2	1619.11	11506.5	815.072	6340.67	1038.29	9913.34	973.274	1586.62	370.969	6758.83	2585.34	6981.09	953.359	3384.15	699.917	1134.73	343.312	1.56177	1.00448	0.0659284	0.0296366	0.368935	0.149579	152.741	75.6878	395.885	146.43	0.0172518	0.0144344	20.8441	14.8221	3.79565	3.87539	2.95023	3.04138	2.90533	2.98323	464.659	196.56	240.276	111.318	145.051	68.9997	8.73333	4.63242
121	2071	40954.4	2031.07	34086.8	1652.99	11918.8	844.272	6485.57	1057.89	10029.3	982.167	1605.18	375.126	6867.57	2638.17	7029.67	965.27	3436.45	711.508	1168.31	352.946	1.51504	0.979066	0.0645878	0.0291179	0.369311	0.149459	152.72	76.0458	404.853	149.436	0.0172846	0.0144794	21.1926	15.1016	3.7718	3.85915	2.9766	3.07064	2.98702	3.06544	468.664	198.385	243.265	112.713	148.427	70.4867	8.93189	4.74326
122	2072	41761.8	2071.1	34785.5	1686.87	12331	873.473	6630.47	1077.61	10145.2	991.07	1623.73	379.284	6976.32	2691	7077.82	977.25	3488.7	723.093	1202.39	362.702	1.47029	0.954678	0.0632625	0.0286036	0.369494	0.149271	152.617	76.3709	413.814	152.428	0.0173086	0.0145176	21.5347	15.3785	3.74642	3.84147	3.00142	3.0984	3.06933	3.14821	472.55	200.164	246.192	114.08	151.805	71.9701	9.13035	4.85438
123	2073	42569.2	2111.13	35484.1	1720.74	12743.3	902.675	6775.38	1097.46	10261.1	999.981	1642.28	383.444	7085.06	2743.82	7125.53	989.297	3540.87	734.671	1236.97	372.578	1.42742	0.931257	0.061954	0.0280941	0.369493	0.149019	152.436	76.6641	422.764	155.403	0.0173241	0.0145494	21.87	15.6526	3.71964	3.82246	3.02469	3.12467	3.15222	3.23148	476.324	201.899	249.059	115.419	155.185	73.4492	9.32863	4.96573
124	2074	43376.5	2151.16	36182.7	1754.62	13155.6	931.877	6920.28	1117.42	10377	1008.9	1660.83	387.604	7193.8	2796.65	7172.81	1001.41	3592.96	746.243	1272.06	382.575	1.38636	0.908754	0.0606634	0.0275903	0.369314	0.148707	152.181	76.9266	431.7	158.359	0.0173314	0.0145751	22.1984	15.9239	3.69158	3.80224	3.04642	3.14946	3.23565	3.31521	479.989	203.592	251.867	116.73	158.563	74.9231	9.52662	5.07728
125	2075	44183.9	2191.19	36881.4	1788.49	13567.8	961.079	7065.18	1137.5	10492.9	1017.83	1679.38	391.765	7302.54	2849.48	7219.66	1013.58	3644.98	757.807	1307.65	392.691	1.34703	0.887121	0.0593919	0.0270924	0.368963	0.148339	151.854	77.1593	440.617	161.295	0.0173307	0.0145947	22.5197	16.1922	3.66235	3.78092	3.06663	3.17277	3.31958	3.39935	483.549	205.245	254.616	118.015	161.939	76.3913	9.72425	5.18897
126	2076	44991.3	2231.22	37580	1822.37	13980.1	990.281	7210.08	1157.68	10608.8	1026.76	1697.93	395.926	7411.28	2902.3	7266.09	1025.81	3696.92	769.364	1343.75	402.924	1.30935	0.866311	0.0581403	0.0266008	0.368449	0.147917	151.458	77.3632	449.512	164.211	0.0173225	0.0146085	22.8338	16.4575	3.63207	3.7586	3.08534	3.19464	3.40396	3.48385	487.009	206.858	257.307	119.272	165.312	77.8531	9.92142	5.30075
127	2077	45798.7	2271.25	38278.7	1856.25	14392.4	1019.48	7354.98	1177.97	10724.7	1035.71	1716.48	400.089	7520.03	2955.13	7312.11	1038.09	3748.78	780.913	1380.34	413.274	1.27324	0.846283	0.0569097	0.0261164	0.367778	0.147447	150.997	77.5394	458.379	167.104	0.0173069	0.0146169	23.1404	16.7195	3.60087	3.73538	3.10256	3.21507	3.48875	3.56868	490.373	208.434	259.942	120.503	168.678	79.3078	10.118	5.41259
128	2078	46606.1	2311.28	38977.3	1890.12	14804.6	1048.69	7499.88	1198.34	10840.7	1044.66	1735.03	404.252	7628.77	3007.96	7357.71	1050.43	3800.55	792.454	1417.43	423.74	1.23863	0.826998	0.0557009	0.0256392	0.366959	0.146931	150.476	77.6888	467.215	169.974	0.0172844	0.01462	23.4394	16.9781	3.56884	3.71136	3.11831	3.23409	3.5739	3.6538	493.646	209.975	262.521	121.709	172.038	80.755	10.314	5.52444
129	2079	47413.4	2351.31	39675.9	1924	15216.9	1077.89	7644.78	1218.81	10956.6	1053.62	1753.58	408.416	7737.51	3060.78	7402.91	1062.82	3852.23	803.987	1455.03	434.321	1.20545	0.808419	0.0545145	0.0251696	0.365997	0.146372	149.895	77.8123	476.016	172.819	0.0172552	0.014618	23.7307	17.2334	3.53609	3.68663	3.13263	3.25172	3.65938	3.73914	496.831	211.481	265.045	122.889	175.39	82.1941	10.5093	5.63626
130	2080	48220.8	2391.34	40374.6	1957.87	15629.1	1107.09	7789.68	1239.36	11072.5	1062.58	1772.14	412.581	7846.25	3113.61	7447.7	1075.26	3903.82	815.511	1493.11	445.015	1.17364	0.79051	0.0533511	0.0247078	0.3649	0.145775	149.26	77.9111	484.78	175.639	0.0172196	0.0146111	24.014	17.485	3.5027	3.66125	3.14552	3.26799	3.74513	3.82468	499.932	212.953	267.515	124.044	178.732	83.6246	10.7037	5.74802
131	2081	49028.2	2431.37	41073.2	1991.75	16041.4	1136.3	7934.58	1260	11188.4	1071.56	1790.69	416.747	7955	3166.44	7492.09	1087.74	3955.31	827.026	1531.7	455.822	1.14314	0.773239	0.052211	0.0242539	0.363674	0.145141	148.572	77.9858	493.502	178.433	0.0171779	0.0145997	24.2894	17.7331	3.46877	3.63532	3.15703	3.28292	3.83113	3.91037	502.952	214.394	269.933	125.175	182.063	85.0462	10.8973	5.85966
132	2082	49835.6	2471.4	41771.8	2025.63	16453.7	1165.5	8079.48	1280.71	11304.3	1080.54	1809.24	420.913	8063.74	3219.27	7536.08	1100.27	4006.7	838.532	1570.78	466.741	1.1139	0.756579	0.0510945	0.0238081	0.362326	0.144475	147.835	78.0376	502.18	181.199	0.0171304	0.0145838	24.5568	17.9775	3.43436	3.6089	3.16717	3.29653	3.91733	3.99618	505.894	215.804	272.299	126.282	185.382	86.4586	11.09	5.97117
133	2083	50643	2511.43	42470.5	2059.5	16865.9	1194.7	8224.38	1301.5	11420.2	1089.52	1827.79	425.08	8172.48	3272.1	7579.68	1112.85	4058	850.029	1610.35	477.769	1.08585	0.740501	0.0500019	0.0233704	0.360861	0.143777	147.051	78.0672	510.811	183.938	0.0170773	0.0145636	24.816	18.2182	3.39955	3.58205	3.17598	3.30886	4.0037	4.08207	508.762	217.184	274.615	127.366	188.689	87.8613	11.2817	6.08251
134	2084	51450.3	2551.46	43169.1	2093.38	17278.2	1223.91	8369.28	1322.35	11536.2	1098.52	1846.34	429.248	8281.22	3324.93	7622.89	1125.46	4109.19	861.517	1650.42	488.908	1.05896	0.72498	0.0489333	0.022941	0.359288	0.143052	146.224	78.0757	519.393	186.649	0.017019	0.0145395	25.0671	18.455	3.36441	3.55484	3.18349	3.31994	4.0902	4.168	511.559	218.536	276.881	128.427	191.982	89.2539	11.4724	6.19364
135	2085	52257.7	2591.49	43867.7	2127.26	17690.5	1253.11	8514.18	1343.27	11652.1	1107.51	1864.89	433.416	8389.96	3377.76	7665.71	1138.11	4160.27	872.996	1690.97	500.154	1.03315	0.709991	0.0478888	0.0225199	0.357611	0.142301	145.356	78.0639	527.922	189.331	0.0169557	0.0145115	25.31	18.688	3.32901	3.52732	3.18973	3.32979	4.17679	4.25392	514.288	219.861	279.099	129.465	195.259	90.6361	11.6619	6.30452
136	2086	53065.1	2631.53	44566.4	2161.13	18102.7	1282.32	8659.09	1364.26	11768	1116.52	1883.44	437.585	8498.71	3430.59	7708.15	1150.8	4211.25	884.465	1732.02	511.508	1.0084	0.695511	0.0468686	0.0221071	0.355838	0.141529	144.45	78.0328	536.396	191.983	0.0168877	0.01448	25.5445	18.9171	3.29341	3.49954	3.19474	3.33844	4.26343	4.33982	516.952	221.159	281.27	130.482	198.521	92.0077	11.8503	6.41514
137	2087	53872.5	2671.56	45265	2195.01	18515	1311.52	8803.99	1385.31	11883.9	1125.53	1901.99	441.754	8607.45	3483.42	7750.22	1163.52	4262.11	895.924	1773.56	522.968	0.98465	0.681516	0.0458724	0.0217026	0.353973	0.140736	143.508	77.983	544.813	194.605	0.0168152	0.0144449	25.7709	19.1422	3.25766	3.47156	3.19854	3.34594	4.3501	4.42565	519.552	222.432	283.394	131.478	201.765	93.3685	12.0375	6.52547
138	2088	54679.8	2711.59	45963.7	2228.89	18927.3	1340.72	8948.89	1406.42	11999.8	1134.55	1920.54	445.924	8716.19	3536.24	7791.91	1176.28	4312.86	907.374	1815.58	534.533	0.961862	0.667986	0.0449001	0.0213063	0.352022	0.139925	142.534	77.9155	553.172	197.197	0.0167386	0.0144067	25.989	19.3634	3.22181	3.44341	3.20118	3.3523	4.43676	4.51139	522.093	223.679	285.474	132.453	204.992	94.7181	12.2234	6.63548
139	2089	55487.2	2751.62	46662.3	2262.76	19339.5	1369.93	9093.79	1427.58	12115.7	1143.57	1939.09	450.095	8824.93	3589.07	7833.23	1189.06	4363.5	918.814	1858.09	546.201	0.939997	0.654903	0.0439515	0.0209181	0.349991	0.139097	141.529	77.831	561.47	199.759	0.0166579	0.0143653	26.1988	19.5806	3.1859	3.41513	3.20269	3.35757	4.52337	4.597	524.575	224.903	287.51	133.408	208.201	96.0565	12.408	6.74515
140	2090	56294.6	2791.65	47360.9	2296.64	19751.8	1399.13	9238.69	1448.79	12231.6	1152.6	1957.65	454.266	8933.67	3641.9	7874.19	1201.88	4414.02	930.244	1901.08	557.973	0.919016	0.642249	0.0430266	0.020538	0.347884	0.138256	140.495	77.7303	569.707	202.289	0.0165735	0.0143209	26.4005	19.7938	3.14998	3.38676	3.2031	3.36178	4.60992	4.68246	527.002	226.104	289.502	134.342	211.391	97.3835	12.5914	6.85446
141	2091	57102	2831.68	48059.6	2330.52	20164	1428.34	9383.59	1470.06	12347.6	1161.63	1976.2	458.438	9042.42	3694.73	7914.78	1214.72	4464.42	941.664	1944.56	569.847	0.898883	0.630006	0.042125	0.0201659	0.345707	0.137402	139.435	77.6141	577.879	204.789	0.0164856	0.0142738	26.594	20.003	3.11409	3.35833	3.20245	3.36496	4.69637	4.76774	529.375	227.283	291.453	135.258	214.562	98.6989	12.7733	6.96338
142	2092	57909.4	2871.71	48758.2	2364.39	20576.3	1457.54	9528.49	1491.37	12463.5	1170.67	1994.75	462.61	9151.16	3747.56	7955.01	1227.59	4514.69	953.075	1988.52	581.821	0.87956	0.618159	0.0412465	0.0198017	0.343464	0.136537	138.351	77.4831	585.987	207.258	0.0163944	0.014224	26.7794	20.2081	3.07826	3.32989	3.20077	3.36714	4.78269	4.8528	531.696	228.44	293.364	136.155	217.712	100.003	12.9539	7.07191
143	2093	58716.7	2911.74	49456.8	2398.27	20988.6	1486.75	9673.39	1512.73	12579.4	1179.72	2013.3	466.782	9259.9	3800.39	7994.89	1240.49	4564.84	964.476	2032.96	593.895	0.861016	0.606692	0.0403908	0.0194452	0.34116	0.135663	137.245	77.338	594.028	209.696	0.0163	0.0141717	26.9568	20.4093	3.04253	3.30145	3.1981	3.36836	4.86886	4.93763	533.968	229.577	295.234	137.034	220.841	101.295	13.1331	7.18001
144	2094	59524.1	2951.77	50155.5	2432.15	21400.8	1515.95	9818.29	1534.14	12695.3	1188.77	2031.85	470.956	9368.64	3853.23	8034.41	1253.4	4614.87	975.867	2077.87	606.067	0.843215	0.59559	0.0395576	0.0190964	0.3388	0.13478	136.119	77.1795	602.002	212.102	0.0162028	0.0141171	27.1261	20.6064	3.00693	3.27305	3.19446	3.36865	4.95485	5.02221	536.193	230.693	297.066	137.895	223.949	102.575	13.3108	7.28768
145	2095	60331.5	2991.8	50854.1	2466.02	21813.1	1545.16	9963.19	1555.59	12811.2	1197.82	2050.4	475.129	9477.38	3906.06	8073.58	1266.34	4664.77	987.248	2123.27	618.337	0.826127	0.58484	0.0387467	0.0187551	0.336388	0.133892	134.974	77.0082	609.907	214.477	0.0161028	0.0140603	27.2875	20.7995	2.9715	3.24471	3.1899	3.36803	5.04063	5.10649	538.372	231.79	298.86	138.739	227.036	103.843	13.487	7.39489
146	2096	61138.9	3031.83	51552.7	2499.9	22225.4	1574.36	10108.1	1577.08	12927.1	1206.88	2068.95	479.303	9586.13	3958.89	8112.41	1279.3	4714.54	998.619	2169.14	630.703	0.809721	0.574428	0.0379576	0.0184212	0.333929	0.132997	133.814	76.8247	617.742	216.82	0.0160004	0.0140015	27.4411	20.9886	2.93626	3.21646	3.18445	3.36655	5.12618	5.19047	540.507	232.869	300.617	139.566	230.1	105.099	13.6618	7.50164
147	2097	61946.2	3071.86	52251.4	2533.78	22637.6	1603.57	10253	1598.61	13043	1215.95	2087.5	483.478	9694.87	4011.72	8150.9	1292.28	4764.17	1009.98	2215.48	643.165	0.793967	0.564341	0.0371901	0.0180947	0.331426	0.132099	132.639	76.6296	625.506	219.133	0.0158957	0.0139407	27.5868	21.1736	2.90124	3.18833	3.17815	3.36422	5.21148	5.27412	542.601	233.929	302.339	140.377	233.141	106.343	13.8351	7.6079
148	2098	62753.6	3111.89	52950	2567.65	23049.9	1632.77	10397.9	1620.18	13159	1225.02	2106.05	487.653	9803.61	4064.55	8189.04	1305.28	4813.67	1021.33	2262.3	655.721	0.778836	0.554566	0.0364438	0.0177754	0.328885	0.131198	131.451	76.4236	633.198	221.414	0.0157888	0.0138781	27.7247	21.3545	2.86647	3.16033	3.17102	3.3611	5.2965	5.35742	544.654	234.972	304.026	141.172	236.16	107.575	14.0068	7.71365
149	2099	63561	3151.92	53648.7	2601.53	23462.1	1661.98	10542.8	1641.78	13274.9	1234.09	2124.61	491.829	9912.35	4117.38	8226.86	1318.29	4863.04	1032.67	2309.59	668.37	0.764299	0.545093	0.0357183	0.0174633	0.326308	0.130295	130.253	76.2071	640.818	223.664	0.0156801	0.0138138	27.855	21.5314	2.83198	3.13249	3.16309	3.35719	5.38121	5.44034	546.669	235.998	305.68	141.951	239.154	108.795	14.1769	7.8189
150	2100	64368.4	3191.95	54347.3	2635.41	23874.4	1691.18	10687.7	1663.42	13390.8	1243.17	2143.16	496.004	10021.1	4170.21	8264.33	1331.31	4912.26	1044.01	2357.35	681.111	0.750329	0.535907	0.0350134	0.0171583	0.323701	0.129391	129.046	75.9809	648.364	225.883	0.0155696	0.0137479	27.9778	21.7043	2.79779	3.10484	3.15442	3.35254	5.4656	5.52287	548.647	237.008	307.301	142.716	242.125	110.002	14.3455	7.92361
[truncated: 206 more columns]

## Sheet: SCS
	Year	P_prod_tot_mean	P_prod_tot_std	P_waste_tot_mean	P_waste_tot_std	P_rec_tot_mean	P_rec_tot_std	P_incin_tot_mean	P_incin_tot_std	P_landfill_tot_mean	P_landfill_tot_std	MP_landfill_tot_mean	MP_landfill_tot_std	P_use_mean	P_use_std	P_landfill_mean	P_landfill_std	MP_landfill_mean	MP_landfill_std	sMP_landfill_mean	sMP_landfill_std	P_SurfOce_mean	P_SurfOce_std	MP_SurfOce_mean	MP_SurfOce_std	sMP_SurfOce_mean	sMP_SurfOce_std	MP_DeepOce_mean	MP_DeepOce_std	sMP_DeepOce_mean	sMP_DeepOce_std	sMP_atm_mean	sMP_atm_std	sMP_soil_mean	sMP_soil_std	P_beach_mean	P_beach_std	MP_beach_mean	MP_beach_std	sMP_beach_mean	sMP_beach_std	P_ShelfSed_mean	P_ShelfSed_std	MP_ShelfSed_mean	MP_ShelfSed_std	sMP_ShelfSed_mean	sMP_ShelfSed_std	MP_DeepSed_mean	MP_DeepSed_std
0	1950	0	0	0	0	0	0	0	0	0	0	0	0	0	0	0	0	0	0	0	0	0	0	0	0	0	0	0	0	0	0	0	0	0	0	0	0	0	0	0	0	0	0	0	0	0	0	0	0
1	1951	1.56454	0.0775726	0.756639	0.0366899	0	0	0.00180986	0.038044	0.32363	0.0505233	0.0518033	0.0137331	0.807897	0.0863159	0.321869	0.0502423	0.0532713	0.0137565	0.000293029	0.00011508	0.000564769	0.000280549	1.1259e-05	5.13357e-06	8.58211e-07	4.85061e-07	0.000399272	0.000180398	7.93693e-06	4.06226e-06	3.82943e-08	3.32787e-08	6.54464e-07	4.95827e-07	1.24809e-05	1.11047e-05	4.20233e-07	3.44237e-07	3.89443e-09	3.60854e-09	0.000668194	0.000320836	0.00027649	0.000136455	2.64689e-06	1.64418e-06	1.7932e-07	9.70801e-08
2	1952	2.40625	0.119306	1.10542	0.0536022	0	0	0.00264415	0.0555809	0.472811	0.0738128	0.0756827	0.0200635	1.30083	0.131538	0.467022	0.0729002	0.0804863	0.0201917	0.000985685	0.000382899	0.00105207	0.000581355	1.70496e-05	7.61486e-06	2.95596e-06	1.65975e-06	0.00134095	0.000596214	5.73184e-05	2.89771e-05	1.30858e-07	1.13814e-07	4.70363e-06	3.50938e-06	5.55627e-05	5.11297e-05	2.10984e-06	1.75163e-06	3.74553e-08	3.40683e-08	0.00292468	0.0013223	0.000939674	0.000457762	1.94596e-05	1.19995e-05	1.2739e-06	6.83053e-07
3	1953	2.74286	0.135996	1.16612	0.0565462	0	0	0.00278933	0.058633	0.498774	0.0778657	0.0798386	0.0211652	1.57674	0.148077	0.48818	0.0762239	0.0885826	0.0215195	0.00184954	0.000710424	0.00119744	0.000704942	1.86139e-05	8.16464e-06	5.52809e-06	3.06694e-06	0.00248543	0.00109062	0.000169979	8.48505e-05	2.44258e-07	2.11501e-07	1.38654e-05	1.02413e-05	0.000113411	0.000106597	5.47962e-06	4.77418e-06	1.45249e-07	1.34855e-07	0.00595381	0.00262785	0.00176477	0.000850958	5.809e-05	3.55049e-05	3.75769e-06	1.99738e-06
4	1954	2.79215	0.13844	1.06013	0.0514068	0	0	0.00253579	0.0533037	0.45344	0.0707885	0.0725819	0.0192415	1.73202	0.148409	0.438234	0.0684864	0.0850583	0.0199745	0.00272871	0.00103604	0.00110376	0.000678163	1.75697e-05	7.60372e-06	8.05335e-06	4.40772e-06	0.00360204	0.00156275	0.000350651	0.000172928	3.55749e-07	3.06256e-07	2.84197e-05	2.08115e-05	0.000170167	0.00016215	1.04905e-05	9.53387e-06	3.7712e-07	3.60123e-07	0.00897772	0.00391343	0.00259539	0.00124088	0.000120304	7.28774e-05	7.732e-06	4.07941e-06
5	1955	2.7719	0.137436	0.910492	0.0441497	0	0	0.0021779	0.0457799	0.389436	0.0607969	0.0623369	0.0165255	1.86141	0.144992	0.370247	0.0579809	0.0779787	0.0177881	0.00354737	0.00133124	0.000909387	0.000574096	1.56732e-05	6.75241e-06	1.0277e-05	5.54559e-06	0.00457974	0.00196804	0.000593786	0.000289395	4.54237e-07	3.88681e-07	4.7801e-05	3.47323e-05	0.000217181	0.000208792	1.68209e-05	1.57773e-05	7.76608e-07	7.60599e-07	0.0115748	0.00500417	0.0033533	0.00159189	0.00020431	0.000122673	1.30742e-05	6.85237e-06
6	1956	2.89994	0.143785	0.841833	0.0408219	0	0	0.00201362	0.0423276	0.360069	0.0562115	0.0576362	0.0152794	2.05811	0.150065	0.337445	0.0529831	0.075949	0.0170745	0.00431156	0.00160024	0.000754908	0.000474264	1.47915e-05	6.38708e-06	1.22106e-05	6.50086e-06	0.00542679	0.00231641	0.000890715	0.000429272	5.40272e-07	4.59706e-07	7.12002e-05	5.13639e-05	0.0002532	0.0002448	2.41052e-05	2.31277e-05	1.37659e-06	1.37593e-06	0.0136847	0.00588653	0.00404086	0.00190864	0.000307202	0.000182876	1.95949e-05	1.0212e-05
7	1957	3.39414	0.168288	0.980429	0.0475408	0	0	0.00234517	0.0492963	0.41935	0.0654671	0.0671252	0.0177948	2.41372	0.175571	0.393223	0.0617302	0.0881333	0.0198168	0.00511825	0.00188197	0.00077805	0.000461578	1.68938e-05	7.25652e-06	1.41485e-05	7.44296e-06	0.00627768	0.00266755	0.00123688	0.00058972	6.26871e-07	5.30785e-07	9.81679e-05	7.03596e-05	0.000284187	0.000275238	3.2155e-05	3.13075e-05	2.20102e-06	2.23465e-06	0.0156099	0.00668741	0.00474857	0.0022351	0.000427454	0.000252362	2.7196e-05	1.41016e-05
8	1958	4.4724	0.22175	1.45419	0.0705149	0	0	0.00347839	0.0731172	0.621987	0.0971007	0.0995612	0.0263937	3.01821	0.233713	0.591146	0.0925704	0.124242	0.0283325	0.00616003	0.00225099	0.00111262	0.000620713	2.40391e-05	1.02807e-05	1.66763e-05	8.69934e-06	0.00739646	0.00313667	0.00163987	0.000774539	7.39845e-07	6.24429e-07	0.000129256	9.21287e-05	0.000323116	0.000312332	4.11909e-05	4.04205e-05	3.27427e-06	3.36278e-06	0.018013	0.00770343	0.00565992	0.0026589	0.000567675	0.00033268	3.60479e-05	1.86196e-05
9	1959	6.35263	0.314975	2.3926	0.116018	0	0	0.00572304	0.1203	1.02336	0.159762	0.163809	0.0434258	3.96003	0.337319	0.984933	0.15398	0.194512	0.0453151	0.00772642	0.00281697	0.00188875	0.00103273	3.83631e-05	1.65107e-05	2.06592e-05	1.07374e-05	0.00917132	0.00388646	0.0021255	0.000996077	9.17379e-07	7.73191e-07	0.000166509	0.00011816	0.000389078	0.000374199	5.19788e-05	5.10773e-05	4.63324e-06	4.79567e-06	0.0218821	0.00936254	0.00705034	0.003309	0.000736737	0.000429067	4.67213e-05	2.40616e-05
10	1960	9.25281	0.458771	3.92684	0.190415	0	0	0.00939288	0.197443	1.67959	0.262208	0.268851	0.0712725	5.32597	0.499392	1.62848	0.254416	0.309743	0.0733754	0.0102186	0.00373078	0.00323255	0.0017722	6.20753e-05	2.69246e-05	2.7275e-05	1.41952e-05	0.0121284	0.0051421	0.00274856	0.00128077	1.2115e-06	1.02175e-06	0.0002143	0.000151624	0.000507582	0.000485349	6.60918e-05	6.46871e-05	6.3521e-06	6.60382e-06	0.0285593	0.0122505	0.00930007	0.00436448	0.000953492	0.00055273	6.04244e-05	3.10603e-05
11	1961	13.3909	0.663946	6.18964	0.300139	0	0	0.0148055	0.311217	2.64743	0.413303	0.423774	0.112343	7.20128	0.732793	2.57583	0.402318	0.481237	0.11503	0.0141415	0.00518163	0.00526676	0.00291203	9.74427e-05	4.2454e-05	3.7978e-05	1.98611e-05	0.0169158	0.00718415	0.00359614	0.00167039	1.68647e-06	1.42509e-06	0.000279573	0.000197498	0.000709441	0.000675592	8.59483e-05	8.35335e-05	8.55882e-06	8.91308e-06	0.0396854	0.0170805	0.0128848	0.00605283	0.00124795	0.000721413	7.90744e-05	4.0609e-05
12	1962	18.985	0.941311	9.31542	0.451711	0	0	0.0222823	0.468382	3.9844	0.622022	0.637781	0.169076	9.66957	1.05027	3.8812	0.606158	0.720852	0.172844	0.0201237	0.00740297	0.00811047	0.0045237	0.000146789	6.40476e-05	5.45386e-05	2.86832e-05	0.0243205	0.0103519	0.00480064	0.00222766	2.42067e-06	2.05023e-06	0.000372845	0.000263328	0.0010311	0.000980056	0.000115075	0.000110989	1.14745e-05	1.19411e-05	0.0572362	0.0246986	0.0183916	0.00865209	0.00166583	0.000962001	0.000105585	5.4214e-05
13	1963	26.2531	1.30168	13.4402	0.65172	0	0	0.0321485	0.675775	5.74863	0.897446	0.920181	0.24394	12.8129	1.46457	5.59896	0.874444	1.04094	0.249469	0.0289071	0.0106681	0.0118797	0.00667683	0.000212483	9.26786e-05	7.90041e-05	4.17416e-05	0.0352508	0.0150323	0.00654115	0.00303756	3.50479e-06	2.97389e-06	0.000508265	0.000359195	0.0015137	0.00143856	0.000158089	0.000151568	1.54299e-05	1.60248e-05	0.0834692	0.0360707	0.0265076	0.0124877	0.0022691	0.0013109	0.000143893	7.39009e-05
14	1964	35.4133	1.75586	18.7015	0.906852	0	0	0.0447335	0.940319	7.99903	1.24876	1.2804	0.339435	16.7118	1.98846	7.78364	1.21572	1.45442	0.347656	0.0413696	0.0152967	0.0166869	0.00943883	0.000296934	0.000129343	0.00011374	6.02656e-05	0.0507539	0.0216684	0.00905971	0.00421491	5.04374e-06	4.28469e-06	0.00070482	0.000498677	0.00220343	0.00209581	0.000220998	0.000211179	2.09271e-05	2.16811e-05	0.120965	0.0522995	0.0380375	0.0179359	0.00314158	0.0018173	0.000199319	0.000102447
15	1965	46.6838	2.31467	25.2388	1.22384	0	0	0.0603705	1.26901	10.7951	1.68528	1.72797	0.458086	21.445	2.63474	10.4899	1.63857	1.97467	0.470247	0.0585121	0.0216507	0.0226421	0.0128755	0.000402584	0.000175051	0.000161378	8.55956e-05	0.0719935	0.0307435	0.0126577	0.00589782	7.15445e-06	6.08019e-06	0.000986061	0.000698338	0.00315046	0.00300027	0.000311046	0.000296937	2.86405e-05	2.95996e-05	0.172564	0.0745795	0.0538874	0.0254168	0.00438782	0.00254117	0.000278489	0.000143202
16	1966	60.2826	2.98892	33.1928	1.60954	0	0	0.0793961	1.66894	14.1972	2.21639	2.27255	0.602452	27.0899	3.41628	13.7727	2.15162	2.61563	0.620188	0.0814776	0.0301388	0.0298519	0.0170501	0.000531905	0.00023083	0.000224864	0.000119239	0.100269	0.0428058	0.0177154	0.00826724	9.96774e-06	8.47028e-06	0.00138143	0.000979109	0.00440945	0.00420515	0.000437086	0.000417743	3.95063e-05	4.07788e-05	0.241413	0.104267	0.0750839	0.0354114	0.00613993	0.00356006	0.000389753	0.000200543
17	1967	76.4281	3.78945	42.7061	2.07084	0	0	0.102152	2.14727	18.2663	2.85163	2.92387	0.775118	33.722	4.34598	17.6869	2.76354	3.39172	0.800518	0.111551	0.0412185	0.0384206	0.0220248	0.000687394	0.000297717	0.000307413	0.000162797	0.136996	0.0584395	0.0246898	0.0115264	1.36269e-05	1.15737e-05	0.00192621	0.00136557	0.00603862	0.00576657	0.000609375	0.000583656	5.47146e-05	5.64243e-05	0.330914	0.142775	0.102763	0.0484396	0.008557	0.00496334	0.000543162	0.0002795
18	1968	95.3384	4.72705	53.9227	2.61474	0	0	0.128982	2.71125	23.0638	3.6006	3.69182	0.978701	41.4157	5.4368	22.2876	3.48302	4.31786	1.01439	0.150156	0.0553945	0.0484498	0.0278598	0.000871562	0.000376758	0.000412518	0.000218023	0.183713	0.0782885	0.034123	0.0159273	1.82874e-05	1.55198e-05	0.00266187	0.00188679	0.00809985	0.00774481	0.000839791	0.000806737	7.57792e-05	7.81668e-05	0.444733	0.191671	0.138171	0.0650852	0.0118278	0.00685996	0.000750608	0.000386183
19	1969	117.232	5.81257	66.9885	3.24832	0	0	0.160234	3.3682	28.6524	4.47305	4.58637	1.21585	50.2432	6.70174	27.6303	4.31881	5.40951	1.26505	0.198883	0.0732253	0.0600383	0.0346134	0.00108694	0.000469007	0.000543977	0.000286801	0.242086	0.103052	0.0466634	0.0217662	2.41187e-05	2.04497e-05	0.00363765	0.00257718	0.0106587	0.0102035	0.00114203	0.00110074	0.000104632	0.000108047	0.586828	0.252631	0.182682	0.0859841	0.0161785	0.00937859	0.00102634	0.000527937
20	1970	142.326	7.05681	82.0509	3.9787	0	0	0.196263	4.12554	35.0948	5.47881	5.61762	1.48923	60.2756	8.15381	33.7704	5.27972	6.68258	1.55586	0.259468	0.0953204	0.0732828	0.0423429	0.00133607	0.000575525	0.000705821	0.00037109	0.313884	0.133459	0.0630462	0.0293625	3.13009e-05	2.65114e-05	0.00490926	0.00347507	0.0137834	0.0132085	0.00153121	0.00148071	0.00014355	0.000148411	0.761369	0.32738	0.237773	0.111812	0.021866	0.0126611	0.00138653	0.00071281
21	1971	170.841	8.47061	99.2588	4.81311	0	0	0.237425	4.99076	42.455	6.62785	6.79576	1.80155	71.5822	9.80614	40.7634	6.37457	8.1535	1.8903	0.333806	0.122341	0.0882779	0.0511038	0.00162149	0.000697374	0.000902362	0.00047301	0.400996	0.170303	0.0841215	0.0391039	4.00267e-05	3.38648e-05	0.00654041	0.00462448	0.0175453	0.0168295	0.00202437	0.00196407	0.000195329	0.000202294	0.972792	0.417808	0.305041	0.143316	0.0291874	0.0168755	0.00184982	0.000950315
22	1972	202.993	10.0648	118.763	5.7589	0	0	0.284077	5.97143	50.7973	7.93019	8.13111	2.15556	84.2306	11.6719	48.6652	7.61224	9.83919	2.27196	0.423971	0.155006	0.105116	0.0609502	0.00194576	0.00083562	0.00113819	0.000594793	0.505428	0.214428	0.110863	0.0514298	5.05016e-05	4.26799e-05	0.00860364	0.00607596	0.0220188	0.0211386	0.0026404	0.00256991	0.000263318	0.000273262	1.22579	0.5259	0.386207	0.181293	0.0384834	0.0222141	0.0024376	0.00125148
23	1973	239.002	11.8502	140.715	6.82338	0	0	0.336587	7.07521	60.1868	9.39603	9.63409	2.554	98.287	13.7641	57.5316	9.00168	11.7571	2.70451	0.532201	0.194088	0.123886	0.0719354	0.00231143	0.000991334	0.00141812	0.000738727	0.629283	0.266705	0.144352	0.066798	6.29414e-05	5.31333e-05	0.0111794	0.00788412	0.0272805	0.0262099	0.00339971	0.00331855	0.00035134	0.000365239	1.52528	0.653665	0.483101	0.226578	0.050134	0.0288829	0.00317368	0.00162811
24	1974	279.086	13.8376	165.27	8.01403	0	0	0.395322	8.30983	70.6894	11.0356	11.3152	2.99967	113.816	16.0961	67.4188	10.5518	13.925	3.19179	0.660899	0.240422	0.144678	0.0841111	0.00272106	0.00116558	0.00174721	0.000907236	0.774768	0.328058	0.185796	0.0857415	7.75729e-05	6.54117e-05	0.0143563	0.01011	0.0334092	0.03212	0.00432456	0.00423279	0.00046385	0.000483057	1.87637	0.803266	0.597662	0.280075	0.064562	0.0371162	0.00408449	0.0020934
25	1975	323.463	16.0379	192.583	9.33844	0	0	0.460652	9.68311	82.3715	12.8594	13.1852	3.49539	130.881	18.6812	78.3828	12.2718	16.3612	3.73771	0.812659	0.294892	0.167577	0.0975274	0.00317719	0.00135943	0.00213079	0.00110287	0.944199	0.399475	0.236549	0.108875	9.4635e-05	7.97126e-05	0.0182333	0.0128213	0.0404865	0.0389487	0.00543934	0.00533762	0.000606097	0.000632428	2.28447	0.976994	0.731961	0.34275	0.0822431	0.0471798	0.00519983	0.00266297
26	1976	372.352	18.4619	222.81	10.8042	0	0	0.532954	11.203	95.3004	14.8778	15.2547	4.04402	149.542	21.5327	90.48	14.1706	19.0848	4.34635	0.99028	0.358459	0.192668	0.112234	0.00368237	0.00157394	0.00257441	0.00132825	1.14	0.481969	0.298117	0.136842	0.000114378	9.62416e-05	0.0229198	0.0160932	0.0485958	0.0467766	0.00677013	0.00665912	0.000784016	0.000819508	2.75518	1.17718	0.888189	0.415607	0.103707	0.0593617	0.00655275	0.00335342
27	1977	425.972	21.1205	256.111	12.419	0	0	0.612612	12.8773	109.544	17.1014	17.5347	4.64844	169.86	24.6638	103.767	16.2573	22.1149	5.02184	1.19672	0.432131	0.220033	0.12828	0.00423913	0.00181019	0.00308382	0.00158603	1.36466	0.576585	0.37211	0.170313	0.000137061	0.00011521	0.0285324	0.0200046	0.0578223	0.0556862	0.00834454	0.00822517	0.00100416	0.00105117	3.29429	1.40618	1.06863	0.499693	0.129521	0.0739667	0.00817873	0.00418241
28	1978	484.54	24.0244	292.646	14.1906	0	0	0.700438	14.7146	125.171	19.5409	20.036	5.31155	191.894	28.088	118.3	18.5412	25.4713	5.76848	1.43512	0.516991	0.249754	0.145712	0.00484999	0.00206921	0.00366501	0.00187902	1.62078	0.684421	0.46031	0.210068	0.000162952	0.000136837	0.0351986	0.024642	0.0682528	0.0657623	0.0101922	0.0100662	0.00127404	0.00133562	3.90781	1.66655	1.2757	0.596133	0.160313	0.0913364	0.0101168	0.00516959
29	1979	548.275	27.1845	332.577	16.1269	0	0	0.796084	16.7222	142.25	22.2072	22.7699	6.03629	215.698	31.8189	134.137	21.0314	29.1742	6.59068	1.70886	0.614174	0.28191	0.164576	0.00551749	0.0023521	0.00432418	0.00221011	1.91106	0.806626	0.564665	0.256964	0.000192333	0.000161354	0.0430569	0.0301	0.0799763	0.0770915	0.0123448	0.0122145	0.00160208	0.00168188	4.60199	1.96091	1.51192	0.706104	0.196769	0.111846	0.0124098	0.00633696
30	1980	617.397	30.6117	376.068	18.2358	0	0	0.899473	18.9085	160.852	25.1113	25.7475	6.82567	241.329	35.8698	151.333	23.7375	33.2445	7.493	2.02154	0.7249	0.316581	0.184917	0.00624414	0.00265987	0.00506775	0.00258222	2.23825	0.944374	0.687303	0.311888	0.000225492	0.000188999	0.052258	0.0364808	0.0930825	0.0897603	0.0148357	0.0147036	0.00199773	0.00209979	5.38327	2.29189	1.77995	0.830824	0.239642	0.1359	0.0151045	0.00770812
31	1981	692.124	34.3168	423.284	20.5253	0	0	1.01003	21.2819	181.047	28.2645	28.9801	7.68268	268.84	40.2543	169.947	26.669	37.7032	8.48009	2.37693	0.850446	0.353849	0.206787	0.00703246	0.00299358	0.00590228	0.00299834	2.60521	1.09887	0.830486	0.37579	0.000262728	0.000220012	0.0629608	0.043892	0.107663	0.103858	0.0176999	0.0175691	0.00247128	0.00260035	6.25825	2.66225	2.08254	0.971557	0.289733	0.163923	0.0182506	0.00930805
32	1982	772.674	38.3106	474.391	23.0035	0	0	1.15443	23.8534	202.907	31.6747	32.4793	8.61004	298.283	44.986	190.035	29.8321	42.5719	9.55634	2.77895	0.992142	0.393757	0.230213	0.00788423	0.00335407	0.00683479	0.00346175	3.01495	1.2714	0.996619	0.449694	0.000304355	0.000254654	0.0753335	0.0524473	0.123815	0.119481	0.0209743	0.0208487	0.00303374	0.00319529	7.23402	3.07498	2.4226	1.12966	0.347889	0.196367	0.0219009	0.0111636
33	1983	859.266	42.604	529.558	25.6786	0	0	1.70268	26.6092	226.51	35.3225	36.2573	9.60794	329.708	50.0784	211.661	33.2059	47.8736	10.7231	3.23184	1.1514	0.435903	0.255014	0.00879087	0.00373764	0.00787135	0.00397504	3.47008	1.4631	1.18833	0.534708	0.000350651	0.000293149	0.0895583	0.0622699	0.141619	0.136707	0.0246972	0.0245813	0.00369776	0.00389808	8.31685	3.53262	2.80285	1.30639	0.415045	0.233733	0.0261133	0.0133041
34	1984	952.119	47.2078	588.956	28.5588	0	0	3.06946	29.5348	251.933	39.1845	40.3268	10.6762	363.163	55.5454	234.888	36.7661	53.6319	11.9813	3.74008	1.32968	0.479384	0.280701	0.00974148	0.0041396	0.00901627	0.00453987	3.97239	1.67474	1.40838	0.631978	0.000401814	0.000335655	0.105824	0.0734871	0.161115	0.155578	0.0289071	0.0288067	0.00447694	0.0047232	9.51111	4.03688	3.22548	1.50274	0.492178	0.276535	0.0309483	0.0157601
35	1985	1051.45	52.1329	652.756	31.6525	-8.57771e-05	0.000519267	5.37809	32.6358	279.253	43.2616	44.6998	11.8169	398.696	61.4007	259.774	40.5125	59.8701	13.3344	4.30833	1.52848	0.52388	0.307014	0.0107338	0.00455907	0.010273	0.0051575	4.5233	1.90697	1.65959	0.742672	0.000458006	0.000382298	0.124323	0.0862279	0.182316	0.176109	0.0336416	0.0335636	0.00538588	0.00568611	10.8198	4.58898	3.69247	1.71964	0.580295	0.325302	0.0364681	0.018563
36	1986	1157.48	57.3902	721.132	34.9681	-7.41892e-05	0.000698236	8.73588	35.9158	308.544	47.5562	49.3883	13.0325	436.352	67.6579	286.379	44.4467	66.6117	14.7862	4.94146	1.74937	0.569259	0.333845	0.0117662	0.00499539	0.0116447	0.00582898	5.12409	2.16035	1.94488	0.867981	0.000519375	0.000433192	0.145248	0.100622	0.205221	0.198303	0.0389372	0.0388898	0.00644012	0.00680337	12.2453	5.18988	4.2057	1.95795	0.680428	0.380569	0.0427365	0.0217454
37	1987	1270.43	62.9904	794.257	38.514	0.00385979	0.0161235	13.2339	39.3803	339.882	52.0725	54.4045	14.3253	476.175	74.331	314.761	48.5719	73.881	16.3406	5.64463	1.994	0.615453	0.361145	0.0128372	0.00544799	0.0131341	0.00655512	5.77584	2.4354	2.26721	1.00912	0.000586051	0.000488437	0.168798	0.116802	0.229826	0.222154	0.0448292	0.0448218	0.00765636	0.00809275	13.7899	5.84041	4.76698	2.21851	0.793644	0.442888	0.0498192	0.0253404
38	1988	1390.52	68.9444	872.31	42.2989	0.16205	0.0357127	18.8229	43.0333	373.345	56.8141	59.7608	15.6981	518.207	81.4337	344.98	52.8911	81.7025	18.0018	6.42326	2.26408	0.662406	0.388878	0.0139454	0.00591627	0.0147436	0.00733659	6.47953	2.73261	2.62965	1.1673	0.000658151	0.000548125	0.195169	0.134899	0.256122	0.247653	0.0513511	0.0513943	0.00905239	0.00957314	15.4555	6.54133	5.37802	2.5021	0.921033	0.512815	0.057783	0.0293819
39	1989	1517.96	75.2631	955.468	46.3313	0.647416	0.0563002	25.4327	46.8784	409.009	61.7848	65.4693	17.1532	562.489	88.9801	377.094	57.4071	90.1011	19.774	7.28291	2.56136	0.710054	0.417008	0.0150893	0.00639958	0.0164754	0.00817396	7.23603	3.05241	3.03528	1.34377	0.000735784	0.000612339	0.22456	0.155046	0.284098	0.274792	0.058536	0.0586412	0.0106466	0.0112639	17.2442	7.29339	6.04051	2.80952	1.0637	0.590917	0.0666961	0.0339047
40	1990	1652.97	81.9574	1043.91	50.6199	1.50077	0.108721	33.1268	50.9208	446.952	66.9884	71.5426	18.6933	609.06	96.984	411.163	62.1231	99.1023	21.6613	8.22948	2.88768	0.758338	0.445501	0.0162674	0.00689729	0.0183315	0.00906765	8.04609	3.39518	3.48725	1.53976	0.000819044	0.000681152	0.257169	0.177374	0.31374	0.303558	0.0664146	0.0665942	0.0124585	0.0131858	19.1575	8.09726	6.75605	3.14149	1.22278	0.677762	0.0766275	0.0389438
41	1991	1795.78	89.038	1137.82	55.1736	2.76367	0.195978	41.969	55.1654	487.253	72.4288	77.9933	20.321	657.958	105.46	447.245	67.0423	108.732	23.6682	9.26914	3.24498	0.8072	0.474324	0.0174782	0.00740877	0.0203134	0.010018	8.91031	3.76127	3.98873	1.75653	0.000908013	0.000754627	0.293195	0.202015	0.345032	0.333936	0.0750162	0.0752836	0.0145085	0.0153605	21.1971	8.95354	7.52616	3.49873	1.39941	0.773924	0.0876474	0.0445351
42	1992	1946.6	96.516	1237.38	60.0013	4.47701	0.316595	52.0246	59.6166	529.992	78.11	84.8341	22.039	709.218	114.421	485.401	72.1683	119.016	25.7992	10.4083	3.63527	0.856585	0.503445	0.0187202	0.00793338	0.0224227	0.011025	9.82918	4.15097	4.54296	1.99532	0.00100276	0.000832816	0.332832	0.2291	0.377957	0.365908	0.0843685	0.0847376	0.0168178	0.0178105	23.3643	9.86279	8.3523	3.8819	1.59476	0.879976	0.0998265	0.0507145
43	1993	2105.65	104.402	1342.78	65.1119	6.68238	0.472346	63.3586	64.2791	575.247	84.0362	92.0779	23.85	762.874	123.882	525.689	77.5048	129.982	28.0588	11.6537	4.0606	0.90644	0.532834	0.0199918	0.00847051	0.0246603	0.0120889	10.8031	4.56455	5.15315	2.25737	0.00110335	0.000915769	0.376275	0.258757	0.412492	0.399456	0.0944983	0.0949835	0.0194083	0.0205587	25.6606	10.8255	9.23585	4.29164	1.80999	0.996496	0.113236	0.0575185
44	1994	2273.15	112.707	1454.19	70.5145	9.42258	0.666197	76.0356	69.1577	623.101	90.2116	99.7373	25.7567	818.961	133.856	568.17	83.0554	141.656	30.4516	13.0119	4.52308	0.956712	0.56246	0.0212917	0.00901951	0.0270275	0.0132097	11.8325	5.00223	5.82258	2.54395	0.00120984	0.00100353	0.423721	0.291116	0.448616	0.43456	0.105431	0.106048	0.0223022	0.0236286	28.0869	11.8421	10.1782	4.72859	2.04629	1.12407	0.127948	0.0649843
45	1995	2449.32	121.442	1571.81	76.2183	12.7433	0.901404	90.1175	74.2572	673.633	96.6408	107.826	27.7619	877.508	144.359	612.902	88.8243	154.066	32.9824	14.4904	5.02494	1.00736	0.592298	0.0226184	0.00957979	0.0295247	0.0143871	12.9174	5.46418	6.55452	2.85628	0.00132226	0.00109612	0.475357	0.326304	0.486305	0.471195	0.11719	0.117954	0.025523	0.0270448	30.6445	12.9131	11.1806	5.19331	2.30484	1.26326	0.144034	0.0731485
46	1996	2634.38	130.617	1695.83	82.2322	16.6909	1.18096	105.666	79.5831	726.926	103.328	116.356	29.8684	938.546	155.404	659.945	94.8159	167.24	35.6562	16.0966	5.56846	1.05833	0.622323	0.0239706	0.0101508	0.0321524	0.0156208	14.0579	5.95054	7.35226	3.19559	0.00144064	0.00119356	0.531372	0.364446	0.525532	0.50934	0.129797	0.130725	0.0290945	0.0308322	33.3341	14.0387	12.2442	5.68636	2.58683	1.41465	0.161566	0.0820486
47	1997	2828.55	140.245	1826.45	88.5655	21.3132	1.50825	122.741	85.14	783.063	110.279	125.341	32.0791	1002.1	167.006	709.36	101.035	181.206	38.478	17.8382	6.15596	1.10959	0.652511	0.0253469	0.0107319	0.0349109	0.0169105	15.2541	6.46143	8.21908	3.56311	0.00156501	0.00129587	0.591949	0.405664	0.566269	0.548968	0.143273	0.144381	0.0330411	0.0350165	36.1566	15.2194	13.3701	6.20825	2.89346	1.57881	0.180618	0.0917219
48	1998	3032.04	150.334	1963.84	95.2279	26.6601	1.8871	141.399	90.9334	842.127	117.497	134.795	34.3968	1068.2	179.179	761.205	107.485	195.993	41.4528	19.7234	6.79001	1.1611	0.682845	0.0267461	0.0113226	0.0378001	0.0182558	16.506	6.99692	9.15825	3.96003	0.00169537	0.00140306	0.657265	0.450076	0.60849	0.590053	0.157635	0.15894	0.037388	0.039624	39.1126	16.4553	14.5595	6.75946	3.22593	1.75631	0.201261	0.102205
49	1999	3245.08	160.897	2108.21	102.228	32.7814	2.32073	161.7	96.9685	904.201	124.989	144.73	36.8246	1136.87	191.938	815.54	114.173	211.63	44.5858	21.7603	7.47303	1.21284	0.713304	0.0281669	0.0119224	0.0408202	0.0196562	17.8132	7.55706	10.173	4.38756	0.00183173	0.00151512	0.7275	0.497802	0.652165	0.632569	0.172901	0.174422	0.0421604	0.0446809	42.2029	17.7468	15.8133	7.34048	3.58543	1.94771	0.223567	0.113537
50	2000	3467.89	171.944	2259.76	109.577	39.7295	2.8128	183.697	103.251	969.37	132.76	155.161	39.3654	1208.13	205.296	872.427	121.104	228.146	47.8825	23.9578	8.20767	1.26476	0.743872	0.0296082	0.0125307	0.0439708	0.0211111	19.1758	8.14186	11.2667	4.84686	0.00197409	0.00163207	0.802823	0.548957	0.697264	0.676488	0.189088	0.190842	0.0473842	0.0502143	45.4278	19.0941	17.1325	7.95174	3.97315	2.15356	0.247609	0.125755
51	2001	3700.68	183.486	2418.67	117.282	47.5552	3.36705	207.447	109.787	1037.72	140.814	166.101	42.0222	1282.01	219.269	931.923	128.282	245.572	51.348	26.3242	8.99653	1.31685	0.774532	0.0310689	0.0131471	0.0472516	0.0226199	20.5933	8.7513	12.4426	5.33915	0.00212244	0.00175389	0.883411	0.603659	0.743756	0.721781	0.206211	0.208215	0.0530854	0.0562512	48.788	20.4973	18.5181	8.59367	4.39031	2.37443	0.273458	0.138895
52	2002	3943.67	195.534	2585.15	125.355	56.3142	3.98763	232.999	116.58	1109.33	149.159	177.563	44.798	1358.52	233.87	994.09	135.714	263.936	54.988	28.8689	9.84249	1.36908	0.805277	0.032548	0.0137712	0.0506619	0.024182	22.0654	9.38537	13.7038	5.86556	0.00227677	0.00188056	0.969424	0.662019	0.79161	0.768421	0.224283	0.226557	0.0592907	0.0628193	52.2838	21.9566	19.9709	9.26667	4.83809	2.61087	0.301186	0.152996
53	2003	4197.09	208.099	2759.41	133.806	66.062	4.67856	260.404	123.639	1184.3	157.799	189.562	47.696	1437.68	249.115	1058.99	143.406	283.271	58.8083	31.6014	10.7484	1.42145	0.836097	0.0340445	0.0144025	0.0542011	0.0257965	23.5918	10.044	15.0537	6.42719	0.00243705	0.00201208	1.06102	0.724141	0.840797	0.81638	0.243314	0.245877	0.0660272	0.0699463	55.9155	23.4723	21.4918	9.97108	5.31766	2.86341	0.330863	0.168095
54	2004	4461.14	221.191	2941.64	142.642	76.8569	5.44273	289.709	130.969	1262.7	166.742	202.111	50.7191	1519.5	265.014	1126.68	151.365	303.606	62.8145	34.5317	11.7171	1.47393	0.866987	0.0355577	0.0150408	0.0578684	0.0274628	25.1719	10.7271	16.4953	7.02515	0.00260325	0.0021484	1.15834	0.79013	0.891286	0.86563	0.263317	0.266187	0.0733221	0.0776605	59.6835	25.0445	23.0814	10.7073	5.83021	3.13258	0.362559	0.184228
55	2005	4736.04	234.82	3132.04	151.875	88.7558	6.2861	320.961	138.576	1344.63	175.993	215.224	53.8707	1604	281.589	1197.21	159.596	324.974	67.0125	37.6695	12.7515	1.52653	0.897941	0.0370867	0.0156856	0.0616628	0.02918	26.8054	11.4347	18.0318	7.66054	0.00277534	0.00228952	1.26156	0.860089	0.943046	0.916141	0.284299	0.287496	0.0812028	0.08599	63.588	26.6732	24.7406	11.4755	6.3769	3.41891	0.396344	0.201433
56	2006	5022.05	249.001	3330.83	161.515	101.815	7.21146	354.201	146.465	1430.18	185.56	228.916	57.154	1691.22	298.853	1270.66	168.108	347.406	71.4084	41.0253	13.8549	1.57923	0.928961	0.0386309	0.0163367	0.0655835	0.0309473	28.4917	12.1665	19.6664	8.33443	0.00295328	0.00243541	1.3708	0.934118	0.996047	0.967888	0.306269	0.309813	0.0896969	0.0949632	67.6294	28.3586	26.4701	12.2762	6.9589	3.72291	0.432288	0.219746
57	2007	5319.37	263.743	3538.21	171.57	116.096	8.22322	389.469	154.644	1519.43	195.448	243.201	60.5722	1781.16	316.822	1347.09	176.907	370.934	76.0083	44.6101	15.0303	1.63205	0.960049	0.0401899	0.0169939	0.0696294	0.0327639	30.2302	12.9225	21.4022	9.04783	0.00313705	0.00258603	1.4862	1.01231	1.05026	1.02085	0.329234	0.333143	0.0988323	0.104608	71.8079	30.101	28.2704	13.1097	7.57734	4.04508	0.470458	0.239203
58	2008	5628.22	279.058	3754.38	182.053	131.661	9.3259	426.802	163.119	1612.48	205.666	258.094	64.1286	1873.83	335.509	1426.54	186.001	395.592	80.8184	48.435	16.2813	1.68499	0.991211	0.0417631	0.0176569	0.0737996	0.0346291	32.0205	13.7026	23.2421	9.80176	0.0033266	0.00274136	1.60789	1.09476	1.10567	1.07499	0.353199	0.357494	0.108637	0.114954	76.1239	31.9005	30.1424	13.9761	8.23337	4.38592	0.510921	0.259841
59	2009	5948.81	294.955	3979.57	192.972	148.574	10.5241	466.237	171.896	1709.41	216.221	273.608	67.8266	1969.24	354.929	1509.09	195.398	421.411	85.8451	52.5115	17.6111	1.73806	1.02245	0.0433502	0.0183257	0.078093	0.0365421	33.8621	14.5066	25.1892	10.5972	0.0035219	0.00290136	1.73601	1.18155	1.16224	1.13031	0.378169	0.382869	0.119138	0.126029	80.5777	33.7573	32.0866	14.8759	8.92811	4.74591	0.553745	0.281694
60	2010	6281.36	311.443	4213.99	204.339	166.897	11.8222	507.809	180.983	1810.31	227.12	289.758	71.6694	2067.37	375.093	1594.79	205.106	448.426	91.0947	56.8511	19.0234	1.79128	1.05378	0.044951	0.019	0.0825086	0.0385022	35.7544	15.3345	27.2465	11.4352	0.00372289	0.00306602	1.87067	1.27279	1.21995	1.18676	0.404149	0.409275	0.130365	0.137862	85.1699	35.6715	34.1037	15.8092	9.66269	5.12555	0.598995	0.304799
61	2011	6626.07	328.535	4457.84	216.163	186.697	13.2247	551.551	190.387	1915.28	238.371	306.558	75.6604	2168.23	396.017	1683.7	215.133	476.668	96.5738	61.4658	20.5215	1.84467	1.08521	0.0465653	0.0196799	0.0870452	0.0405084	37.6968	16.186	29.417	12.3167	0.00392955	0.00323529	2.012	1.36854	1.27878	1.24434	0.431142	0.436714	0.142345	0.150481	89.9006	37.6435	36.1943	16.7764	10.4382	5.52531	0.646737	0.329192
62	2012	6983.14	346.228	4711.35	228.454	208.043	14.7362	597.493	200.115	2024.4	249.983	324.024	79.8031	2271.79	417.7	1775.89	225.488	506.172	102.289	66.3679	22.1092	1.89824	1.11675	0.048193	0.0203651	0.0917019	0.0425601	39.6889	17.0612	31.7036	13.2427	0.00414183	0.00340915	2.16011	1.4689	1.3387	1.30302	0.459152	0.46519	0.155107	0.163915	94.7704	39.6733	38.3591	17.7778	11.2558	5.94566	0.697036	0.354907
63	2013	7352.87	364.582	4974.67	241.227	231.005	16.3704	645.629	210.172	2137.76	261.966	342.168	84.1002	2378.19	440.228	1871.39	236.183	536.969	108.246	71.57	23.79	1.95201	1.14841	0.0498337	0.0210556	0.0964776	0.0446566	41.7301	17.9598	34.1092	14.214	0.00435969	0.00358757	2.31511	1.57394	1.3997	1.36278	0.488179	0.494705	0.168679	0.178192	99.7798	41.7614	40.5986	18.8135	12.1166	6.38707	0.749957	0.38198
64	2014	7735.68	383.626	5248.07	254.506	255.587	18.1141	696.042	220.568	2255.48	274.321	361.008	88.5567	2487.62	463.658	1970.3	247.219	569.099	114.454	77.0851	25.5679	2.00601	1.1802	0.0514879	0.0217518	0.101371	0.0467972	43.8198	18.8818	36.6367	15.2315	0.00458308	0.00377051	2.4771	1.68376	1.46175	1.42361	0.518226	0.525261	0.183089	0.193341	104.929	43.9078	42.9134	19.884	13.0216	6.84998	0.805564	0.410445
65	2015	8130.25	403.096	5532.07	268.283	282.034	19.9835	748.867	231.304	2377.6	287.055	380.555	93.174	2598.18	487.655	2072.64	258.601	602.591	120.919	82.9264	27.4466	2.06038	1.21221	0.0531577	0.0224543	0.106382	0.0489812	45.9578	19.8271	39.2889	16.2963	0.00481198	0.00395796	2.6462	1.79842	1.52485	1.4855	0.549293	0.556859	0.198365	0.20939	110.22	46.1132	45.3042	20.9893	13.9719	7.33486	0.863918	0.440337
66	2016	8531.11	422.915	5827.72	282.607	311.487	22.068	803.825	242.396	2504.14	300.188	400.807	97.954	2703.39	512.241	2178.37	270.352	637.461	127.646	89.1072	29.4302	2.11544	1.24459	0.0548486	0.0231653	0.111509	0.0512083	48.1435	20.7955	42.0686	17.409	0.00504637	0.0041499	2.82248	1.91799	1.58899	1.54845	0.581381	0.589499	0.214535	0.226367	115.652	48.378	47.7717	22.1301	14.9686	7.84211	0.925081	0.47169
67	2017	8935.97	442.975	6134.99	297.483	344.881	24.422	860.133	253.856	2634.93	313.722	421.741	102.892	2800.98	537.335	2287.32	282.477	673.709	134.636	95.642	31.5229	2.17128	1.27742	0.0565599	0.0238841	0.116754	0.0534789	50.3775	21.7873	44.9788	18.5707	0.00528628	0.00434637	3.00605	2.04255	1.65419	1.61246	0.614492	0.623184	0.231628	0.244301	121.229	50.7032	50.3172	23.3066	16.0127	8.37221	0.989118	0.504538
68	2018	9344.5	463.243	6452.91	312.902	382.493	27.0865	917.4	265.632	2769.46	327.605	443.273	107.969	2891.59	562.956	2398.93	294.927	711.263	141.881	102.544	33.7285	2.22757	1.31057	0.058285	0.0246086	0.122116	0.0557923	52.6594	22.8026	48.0221	19.7822	0.00553171	0.00454738	3.19702	2.17219	1.72045	1.67755	0.648626	0.657913	0.249672	0.263219	126.952	53.0895	52.9413	24.5192	17.1054	8.92559	1.05609	0.538918
69	2019	9756.68	483.68	6780.33	328.781	424.397	30.0567	975.422	277.665	2907.06	341.766	465.295	113.159	2976.35	588.976	2512.5	307.634	750.026	149.368	109.825	36.0505	2.28375	1.34374	0.0600154	0.0253357	0.127593	0.058148	54.9886	23.8411	51.2014	21.0443	0.0057826	0.00475286	3.39546	2.30697	1.78775	1.7437	0.683786	0.69369	0.268695	0.283151	132.822	55.537	55.6444	25.768	18.2476	9.50268	1.12606	0.574862
70	2020	10172.6	504.302	7116.02	345.061	470.59	33.3284	1034.05	289.905	3047.02	356.138	487.696	118.436	3056.58	615.383	2627.32	320.538	789.89	157.081	117.497	38.4921	2.33923	1.37658	0.0617429	0.0260623	0.133183	0.0605445	57.3638	24.9024	54.5195	22.3579	0.00603882	0.00496275	3.60146	2.44696	1.85605	1.81088	0.719971	0.730515	0.288726	0.304123	138.837	58.0455	58.4267	27.0532	19.4405	10.1039	1.19909	0.612405
71	2021	10592.3	525.11	7458.86	361.684	521.048	36.9036	1093.17	302.304	3188.7	370.655	510.374	123.776	3133.43	642.143	2742.76	333.58	830.751	165.004	125.57	41.0561	2.39351	1.40877	0.0634592	0.0267852	0.138882	0.0629796	59.7829	25.9859	57.9788	23.7236	0.00630018	0.00517686	3.81509	2.59222	1.92526	1.87899	0.757175	0.768384	0.309791	0.326164	144.994	60.6133	61.2876	28.3746	20.685	10.7296	1.27523	0.651578
72	2022	11015.7	546.107	7807.74	378.6	575.744	40.7798	1152.64	314.816	3331.38	385.272	533.209	129.153	3208	669.238	2858.05	346.718	872.482	173.123	134.053	43.745	2.44637	1.44021	0.0651606	0.0275031	0.144685	0.0654516	62.2444	27.0911	61.5819	25.1424	0.00656653	0.0053951	4.03642	2.74281	1.9953	1.94797	0.795394	0.807291	0.33192	0.349301	151.29	63.2401	64.2267	29.7319	21.9822	11.3803	1.35455	0.692415
73	2023	11443	567.291	8161.61	395.771	634.62	44.9469	1212.37	327.396	3474.42	399.928	556.103	134.544	3281.35	696.646	2972.6	359.9	914.97	181.42	142.953	46.5605	2.4975	1.47072	0.0668404	0.0282125	0.150588	0.067958	64.746	28.2172	65.3314	26.6148	0.00683766	0.00561728	4.2655	2.89878	2.06607	2.01774	0.834619	0.847233	0.355138	0.373561	157.723	65.9238	67.2435	31.1251	23.3328	12.0563	1.43709	0.734948
74	2024	11873.9	588.656	8519.48	413.12	697.578	49.4081	1272.29	340.006	3617.48	414.58	579	139.938	3354.41	724.298	3086.07	373.09	958.142	189.886	152.278	49.5045	2.54625	1.49991	0.0684853	0.0289086	0.156584	0.070495	67.2842	29.3628	69.2291	28.1415	0.00711324	0.00584314	4.50236	3.06017	2.13744	2.08815	0.874836	0.888193	0.379474	0.398969	164.285	68.662	70.3361	32.5532	24.7379	12.7578	1.5229	0.779197
75	2025	12308.5	610.206	8880.33	430.611	764.532	54.1528	1332.31	352.604	3760.38	429.163	601.871	145.32	3428.2	752.194	3198.26	386.23	1001.95	198.509	162.034	52.5788	2.59139	1.52709	0.0700744	0.0295836	0.162664	0.0730582	69.8553	30.5266	73.2775	29.7229	0.00739289	0.00607241	4.74706	3.22702	2.20924	2.15906	0.916034	0.930166	0.404955	0.425555	170.968	71.4517	73.5027	34.0155	26.1982	13.4853	1.61203	0.825199
76	2026	12746.8	631.937	9243.19	448.202	835.371	59.1717	1392.38	365.152	3902.81	443.614	624.666	150.679	3503.65	780.3	3308.91	399.268	1046.33	207.275	172.229	55.7851	2.63207	1.55176	0.0715921	0.0302318	0.168816	0.0756422	72.4544	31.7071	77.4789	31.3597	0.00767613	0.00630468	4.99961	3.39937	2.28124	2.23025	0.958196	0.973134	0.431609	0.453347	177.763	74.2884	76.7407	35.5108	27.7146	14.2389	1.70454	0.872981
77	2027	13188.7	653.845	9607.17	465.85	909.939	64.4549	1452.45	377.615	4044.4	457.891	647.329	156	3581.56	808.587	3417.66	412.174	1091.21	216.172	182.867	59.1241	2.66774	1.57359	0.0730286	0.0308489	0.175029	0.0782413	75.0758	32.9021	81.8342	33.0518	0.0079624	0.00653951	5.25997	3.5772	2.3532	2.30149	1.00129	1.01706	0.459462	0.482369	184.657	77.1668	80.0466	37.0376	29.2877	15.0189	1.80045	0.922562
78	2028	13634.1	675.927	9971.47	483.518	988.068	69.9894	1512.49	389.964	4184.76	471.964	669.793	161.269	3662.67	837.033	3524.13	424.924	1136.47	225.187	193.951	62.5964	2.69821	1.59244	0.0743772	0.0314316	0.181288	0.0808488	77.7132	34.1093	86.3444	34.7996	0.00825109	0.0067764	5.52808	3.76049	2.42486	2.37254	1.04526	1.06191	0.488536	0.512642	191.636	80.0814	83.4162	38.594	30.9179	15.8253	1.89977	0.973956
79	2029	14083	698.181	10335.3	501.164	1069.57	75.7627	1572.48	402.169	4323.48	485.794	691.995	166.47	3747.7	865.614	3627.94	437.485	1182.05	234.306	205.484	66.2022	2.72333	1.60822	0.0756319	0.0319775	0.187578	0.0834579	80.3603	35.3264	91.0103	36.6028	0.00854154	0.00701482	5.80385	3.94921	2.49596	2.44315	1.09008	1.10764	0.518853	0.54419	198.686	83.0268	86.8454	40.1781	32.6055	16.6582	2.00253	1.02718
80	2030	14535.1	720.598	10697.8	518.746	1154.26	81.7616	1632.39	414.206	4460.21	499.344	713.879	171.591	3837.28	894.29	3728.79	449.83	1227.83	243.515	217.468	69.9416	2.74305	1.62089	0.0767878	0.0324844	0.193886	0.0860617	83.0107	36.5509	95.8316	38.4611	0.00883311	0.00725427	6.08714	4.14329	2.56625	2.51308	1.13568	1.15418	0.550435	0.57703	205.795	85.9973	90.3297	41.788	34.3505	17.5175	2.10872	1.08223
81	2031	14990.4	743.175	11058.4	536.227	1241.92	87.9719	1692.2	426.049	4594.61	512.584	735.39	176.618	3932.02	923.042	3826.34	461.937	1273.75	252.802	229.905	73.8145	2.75734	1.6304	0.0778404	0.0329504	0.200196	0.0886538	85.6579	37.7802	100.808	40.374	0.00912515	0.00749423	6.3778	4.34267	2.63548	2.58209	1.18202	1.2015	0.583299	0.611181	212.947	88.9873	93.8645	43.4216	36.1531	18.4029	2.21835	1.13912
82	2032	15448.7	765.902	11416.3	553.569	1332.35	94.3789	1751.9	437.676	4726.34	525.485	756.475	181.54	4032.47	951.826	3920.32	473.786	1319.7	262.152	242.793	77.8204	2.76622	1.63677	0.078786	0.0333738	0.206495	0.0912268	88.2955	39.012	105.94	42.3412	0.00941701	0.00773419	6.67569	4.54725	2.70344	2.64998	1.22902	1.24953	0.617463	0.646657	220.13	91.9911	97.4451	45.0767	38.0131	19.3145	2.33139	1.19784
83	2033	15910	788.769	11770.8	570.742	1425.33	100.967	1811.46	449.064	4855.08	538.025	777.079	186.345	4139.25	980.612	4010.41	485.368	1365.61	271.553	256.136	81.9589	2.76969	1.64002	0.0796202	0.0337524	0.212765	0.0937736	90.9166	40.2437	111.227	44.362	0.00970798	0.00797355	6.98063	4.75696	2.76983	2.7165	1.27664	1.2982	0.652947	0.683479	227.329	95.003	101.067	46.7513	39.9307	20.2521	2.44786	1.25841
84	2034	16374.2	811.777	12121.2	587.726	1520.64	107.718	1870.88	460.186	4980.47	550.175	797.147	191.018	4252.94	1009.4	4096.31	496.658	1411.37	280.989	269.933	86.23	2.76784	1.64017	0.0803398	0.0340851	0.21899	0.0962865	93.5137	41.4724	116.668	46.4361	0.00999732	0.00821176	7.29245	4.97169	2.83442	2.78138	1.3248	1.34746	0.689771	0.721662	234.528	98.017	104.724	48.4429	41.9058	21.2155	2.56774	1.32082
85	2035	16840.9	834.92	12467	604.496	1618.02	114.617	1930.16	471.026	5102.26	561.915	816.64	195.552	4373.97	1038.19	4177.81	507.646	1456.91	290.449	284.181	90.6321	2.7608	1.63734	0.0809431	0.034371	0.225155	0.0987585	96.08	42.6955	122.262	48.5622	0.0102843	0.00844826	7.61088	5.19129	2.89697	2.8444	1.37341	1.39723	0.727949	0.761224	241.714	101.027	108.412	50.149	43.9379	22.2042	2.69099	1.38506
86	2036	17310.2	858.189	12807.5	621.028	1717.22	121.646	1989.28	481.572	5220.25	573.23	835.523	199.941	4502.68	1066.95	4254.75	518.324	1502.15	299.919	298.877	95.1636	2.74874	1.63161	0.0814295	0.0346098	0.231244	0.101183	98.6089	43.9103	128.006	50.7389	0.0105683	0.00868249	7.93563	5.4156	2.95729	2.90539	1.4224	1.4474	0.76749	0.802172	248.874	104.028	112.124	51.8671	46.0262	23.2177	2.81757	1.45111
87	2037	17781.7	881.571	13142.4	637.3	1818	128.787	2048.23	491.812	5334.29	584.11	853.774	204.179	4639.27	1095.66	4327.02	528.687	1547.02	309.389	314.017	99.8225	2.73187	1.62311	0.0817998	0.0348017	0.237244	0.103555	101.095	45.1144	133.898	52.9648	0.0108486	0.00891398	8.26635	5.64442	3.01522	2.96419	1.47167	1.49791	0.808397	0.844505	255.996	107.016	115.857	53.5947	48.1699	24.2553	2.9474	1.51894
88	2038	18255.2	905.052	13471.2	653.267	1920.1	136.022	2106.98	501.739	5444.22	594.535	871.369	208.26	4783.97	1124.25	4394.53	538.726	1591.46	318.846	329.596	104.607	2.71038	1.61198	0.0820547	0.0349469	0.243141	0.105867	103.531	46.3054	139.933	55.2382	0.0111247	0.00914222	8.60271	5.87757	3.0706	3.02066	1.52114	1.54865	0.850671	0.888222	263.067	109.984	119.604	55.3296	50.3679	25.3165	3.08044	1.58854
89	2039	18730.5	928.622	13793.6	668.906	2023.28	143.331	2165.53	511.345	5549.93	604.496	888.288	212.181	4936.93	1152.72	4457.21	548.436	1635.4	328.28	345.608	109.514	2.6845	1.59834	0.0821955	0.035046	0.248921	0.108115	105.912	47.4809	146.11	57.5575	0.0113958	0.00936674	8.94432	6.11483	3.12329	3.07465	1.57072	1.59955	0.894314	0.933324	270.078	112.931	123.36	57.0693	52.6192	26.4005	3.21659	1.65987
90	2040	19207.4	952.269	14109.2	684.195	2127.29	150.695	2223.86	520.623	5651.31	613.987	904.514	215.937	5098.28	1181.04	4514.99	557.817	1678.79	337.68	362.047	114.542	2.65445	1.58233	0.0822239	0.0350997	0.254572	0.110292	108.233	48.6388	152.425	59.9209	0.0116616	0.00958706	9.29083	6.35598	3.17316	3.12605	1.62032	1.6505	0.939323	0.979805	277.017	115.85	127.12	58.8115	54.9225	27.5067	3.35579	1.7329
91	2041	19685.7	975.983	14417.6	699.136	2231.89	158.101	2281.94	529.567	5748.26	623.009	920.03	219.525	5268.13	1209.21	4567.82	566.875	1721.56	347.035	378.908	119.688	2.62047	1.56409	0.0821415	0.0351085	0.26008	0.112394	110.488	49.7768	158.873	62.3266	0.0119212	0.00980275	9.64185	6.60083	3.22008	3.17474	1.66985	1.70143	0.985696	1.02766	283.873	118.737	130.88	60.5538	57.2767	28.6342	3.49795	1.80759
92	2042	20165.1	999.753	14718.5	713.723	2336.82	165.539	2339.76	538.171	5840.68	631.56	934.823	222.941	5446.58	1237.23	4615.65	575.612	1763.67	356.333	396.185	124.95	2.58278	1.54376	0.0819502	0.0350732	0.265433	0.114417	112.672	50.8927	165.451	64.7729	0.0121742	0.0100134	9.99698	6.84913	3.26392	3.22059	1.71922	1.75224	1.03343	1.07688	290.636	121.59	134.633	62.2938	59.6806	29.7824	3.643	1.88391
93	2043	20645.2	1023.56	15011.6	727.938	2441.88	172.987	2397.29	546.432	5928.54	639.64	948.884	226.185	5633.61	1265.06	4658.5	584.033	1805.05	365.566	413.87	130.326	2.54164	1.52148	0.0816527	0.0349948	0.270621	0.116355	114.78	51.9845	172.156	67.2575	0.0124201	0.0102185	10.3558	7.10064	3.30459	3.26351	1.76834	1.80286	1.08252	1.12745	297.298	124.403	138.376	64.0295	62.1326	30.9504	3.79083	1.96182
94	2044	21126	1047.39	15296.8	741.734	2546.84	180.414	2454.52	554.348	6011.8	647.242	962.209	229.254	5829.17	1292.63	4696.38	592.136	1845.67	374.722	431.957	135.812	2.49729	1.49741	0.081252	0.0348746	0.275632	0.118204	116.807	53.0506	178.981	69.7785	0.0126584	0.0104178	10.7179	7.35513	3.34202	3.30344	1.81712	1.85317	1.13294	1.17937	303.849	127.174	142.103	65.7584	64.6314	32.1372	3.94136	2.04128
95	2045	21607	1071.23	15573.7	755.123	2651.42	187.808	2511.42	561.92	6090.42	654.375	974.792	232.148	6033.27	1319.97	4729.3	599.937	1885.47	383.788	450.437	141.406	2.45004	1.47172	0.0807517	0.0347138	0.280454	0.119961	118.749	54.0884	185.923	72.3336	0.0128885	0.0106107	11.0829	7.61232	3.3761	3.34028	1.86546	1.90309	1.18471	1.23262	310.28	129.899	145.81	67.4784	67.1753	33.3419	4.09447	2.12224
96	2046	22088	1095.07	15842.1	768.121	2755.35	195.166	2567.93	569.146	6164.4	661.05	986.633	234.869	6245.9	1347.11	4757.33	607.44	1924.41	392.758	469.301	147.103	2.40019	1.4446	0.0801557	0.0345141	0.285076	0.121621	120.6	55.0962	192.976	74.9204	0.0131099	0.0107969	11.4501	7.87194	3.40676	3.37394	1.91326	1.9525	1.23779	1.28718	316.582	132.573	149.491	69.1869	69.7625	34.5636	4.25005	2.20465
97	2047	22568.7	1118.91	16101.9	780.731	2858.44	202.475	2624.02	576.029	6233.82	667.275	997.742	237.419	6466.8	1374.04	4780.56	614.656	1962.46	401.624	488.541	152.902	2.34801	1.4162	0.0794686	0.0342775	0.289491	0.123183	122.358	56.0724	200.135	77.5363	0.0133222	0.0109762	11.8193	8.13372	3.43399	3.40444	1.96043	2.00133	1.29218	1.34304	322.749	135.196	153.142	70.8819	72.3912	35.801	4.40799	2.28846
98	2048	23048.8	1142.71	16353.2	792.949	2960.54	209.723	2679.67	582.578	6298.75	673.06	1008.13	239.802	6695.58	1400.75	4799.14	621.597	1999.6	410.379	508.146	158.798	2.29376	1.38669	0.0786951	0.0340058	0.293693	0.124646	124.02	57.0162	207.393	80.1788	0.0135252	0.0111484	12.1898	8.39737	3.45781	3.43177	2.0069	2.0495	1.34785	1.40017	328.777	137.765	156.759	72.5618	75.0593	37.0532	4.56815	2.3736
99	2049	23527.8	1166.47	16596	804.773	3061.52	216.894	2734.87	588.801	6359.33	678.42	1017.83	242.022	6931.82	1427.19	4813.23	628.275	2035.82	419.019	528.107	164.787	2.23769	1.35621	0.0778401	0.0337012	0.297677	0.126007	125.585	57.9264	214.746	82.8455	0.0137187	0.0113132	12.5612	8.66261	3.47825	3.45596	2.05258	2.09693	1.40476	1.45852	334.663	140.279	160.339	74.2251	77.7648	38.319	4.73041	2.46003
100	2050	24005.4	1190.16	16830.3	816.157	3161.25	223.968	2789.57	594.705	6415.66	683.365	1026.84	244.083	7175.12	1453.35	4822.98	634.697	2071.11	427.535	548.415	170.868	2.18008	1.32491	0.0769088	0.0333658	0.301439	0.127267	127.051	58.8022	222.187	85.5338	0.0139023	0.0114705	12.933	8.92918	3.49531	3.47705	2.09741	2.14355	1.46289	1.51808	340.402	142.736	163.88	75.8703	80.5057	39.5973	4.89464	2.54768
101	2051	24481.3	1213.77	17056.3	827.118	3259.57	230.94	2843.77	600.3	6467.84	687.899	1035.2	245.989	7425.03	1479.2	4828.54	640.872	2105.44	435.922	569.06	177.035	2.12116	1.29293	0.0759058	0.0330013	0.304973	0.128424	128.416	59.6425	229.71	88.2412	0.014076	0.0116201	13.3048	9.19678	3.50903	3.49504	2.1413	2.18929	1.52222	1.57881	345.991	145.136	167.376	77.4956	83.2798	40.8871	5.0607	2.63649
102	2052	24955.1	1237.25	17274	837.656	3356.39	237.786	2897.43	605.593	6516.01	692.038	1042.91	247.75	7681.11	1504.74	4830.08	646.804	2138.81	444.18	590.032	183.286	2.06118	1.26041	0.0748361	0.0326101	0.308275	0.129477	129.678	60.4467	237.309	90.9652	0.0142393	0.0117618	13.676	9.46514	3.51944	3.50996	2.18419	2.23407	1.58271	1.64067	351.427	147.477	170.826	79.0998	86.0851	42.1873	5.22846	2.7264
103	2053	25426.5	1260.58	17483.5	847.836	3451.62	244.529	2950.54	610.596	6560.32	695.821	1050	249.367	7942.96	1529.93	4827.77	652.536	2171.23	452.299	611.322	189.616	2.00036	1.2275	0.0737046	0.0321941	0.311344	0.130427	130.837	61.2142	244.978	93.7034	0.0143923	0.0118956	14.0463	9.73402	3.52659	3.52189	2.22602	2.27783	1.64433	1.70363	356.708	149.758	174.226	80.6815	88.9196	43.4968	5.3978	2.81735
104	2054	25895.1	1283.69	17685	857.602	3545.12	251.146	3003.08	615.316	6600.83	699.245	1056.48	250.842	8210.07	1554.73	4821.74	658.056	2202.65	460.272	632.92	196.023	1.93892	1.19434	0.0725156	0.031755	0.314174	0.131275	131.891	61.9443	252.712	96.4533	0.0145348	0.0120214	14.4151	10.0031	3.53053	3.53083	2.26671	2.32051	1.70705	1.76766	361.831	151.979	177.574	82.2394	91.7811	44.8145	5.56859	2.90928
105	2055	26360.2	1306.74	17878.6	866.881	3636.83	257.616	3055.06	619.765	6637.74	702.289	1062.39	252.181	8481.55	1579.18	4812.22	663.348	2233.1	468.091	654.815	202.504	1.87717	1.16105	0.0712755	0.0312952	0.316764	0.132018	132.838	62.6361	260.503	99.212	0.0146664	0.012139	14.782	10.2722	3.5313	3.53685	2.30619	2.36202	1.77084	1.83272	366.793	154.137	180.866	83.7717	94.6673	46.1391	5.74067	3.00213
106	2056	26821.2	1329.67	18064.6	875.81	3726.68	263.974	3106.46	623.959	6671.19	704.995	1067.74	253.387	8756.6	1603.28	4799.38	668.445	2262.56	475.75	676.997	209.053	1.81532	1.12777	0.0699893	0.030817	0.31911	0.132658	133.68	63.2891	268.345	101.977	0.0147873	0.0122482	15.1464	10.5408	3.52897	3.54001	2.34439	2.4023	1.83566	1.89876	371.594	156.233	184.099	85.2774	97.576	47.4695	5.9139	3.09582
107	2057	27277.2	1352.36	18242.9	884.485	3814.6	270.215	3157.28	627.899	6701.2	707.416	1072.55	254.467	9034.35	1627.1	4783.29	673.381	2291.01	483.251	699.453	215.667	1.75347	1.09459	0.0686606	0.0303218	0.321213	0.133197	134.414	63.9033	276.231	104.746	0.0148972	0.0123492	15.5079	10.8089	3.52362	3.54037	2.38127	2.4413	1.90147	1.96576	376.232	158.266	187.273	86.7554	100.505	48.8046	6.08816	3.19029
108	2058	27727.9	1374.71	18413.9	892.945	3900.64	276.35	3207.57	631.597	6727.96	709.568	1076.83	255.427	9314.04	1650.56	4764.15	678.155	2318.46	490.593	722.176	222.343	1.69179	1.0616	0.0672942	0.0298112	0.323074	0.133637	135.044	64.4786	284.157	107.515	0.0149963	0.0124419	15.8661	11.0762	3.51534	3.53802	2.41677	2.47897	1.96823	2.03365	380.708	160.237	190.384	88.2051	103.452	50.1433	6.2633	3.28549
109	2059	28173.6	1396.73	18578.5	901.182	3985.03	282.379	3257.41	635.085	6751.86	711.485	1080.65	256.283	9595.05	1673.68	4742.4	682.801	2344.96	497.779	745.156	229.078	1.6306	1.02894	0.0658976	0.0292882	0.324696	0.133981	135.569	65.0155	292.115	110.284	0.0150847	0.0125264	16.2206	11.3424	3.50426	3.53309	2.45087	2.51529	2.0359	2.1024	385.025	162.146	193.431	89.626	106.415	51.4845	6.43919	3.38134
110	2060	28615.2	1418.55	18738.4	909.162	4068.14	288.318	3306.89	638.415	6773.56	713.198	1084.12	257.062	9876.86	1696.51	4718.68	687.332	2370.62	504.814	768.385	235.867	1.5703	0.996848	0.0644798	0.0287558	0.326083	0.134231	135.992	65.5142	300.099	113.05	0.0151625	0.0126029	16.571	11.6072	3.49051	3.52569	2.48354	2.55023	2.10444	2.17197	389.186	163.995	196.416	91.0176	109.391	52.8274	6.61571	3.47779
111	2061	29054.4	1440.24	18895.3	916.974	4150.48	294.201	3356.16	641.658	6793.92	714.785	1087.38	257.792	10159.1	1719.15	4693.88	691.803	2395.56	511.706	791.856	242.71	1.51144	0.965514	0.0630522	0.0282183	0.327239	0.13439	136.315	65.9754	308.105	115.811	0.0152298	0.0126715	16.9169	11.8706	3.47422	3.51595	2.51473	2.58375	2.1738	2.24229	393.193	165.785	199.335	92.3796	112.38	54.1709	6.79272	3.57477
112	2062	29492.4	1461.91	19050.8	924.659	4232.47	300.046	3405.35	644.872	6813.64	716.299	1090.54	258.498	10441.6	1741.69	4668.71	696.246	2419.9	518.46	815.561	249.602	1.45445	0.935137	0.061624	0.0276788	0.328168	0.134462	136.541	66.3995	316.125	118.563	0.0152869	0.0127324	17.2579	12.1322	3.45555	3.50401	2.54443	2.61582	2.24394	2.31334	397.051	167.518	202.19	93.7118	115.378	55.514	6.97008	3.67222
113	2063	29930.2	1483.63	19206.2	932.208	4314.41	305.862	3454.52	648.099	6833.27	717.772	1093.68	259.199	10724	1764.18	4643.73	700.686	2443.73	525.078	839.493	256.542	1.39971	0.905903	0.0602028	0.0271399	0.328877	0.134451	136.672	66.7872	324.154	121.306	0.015334	0.0127857	17.5936	12.3917	3.43467	3.49001	2.57261	2.64643	2.31481	2.38506	400.764	169.195	204.98	95.014	118.383	56.8556	7.14768	3.77008
114	2064	30368.1	1505.4	19361.6	939.675	4396.37	311.656	3503.69	651.348	6852.94	719.24	1096.83	259.897	11006.5	1786.67	4619.05	705.143	2467.07	531.567	863.649	263.527	1.3473	0.87792	0.0587918	0.026603	0.329372	0.13436	136.711	67.1394	332.186	124.037	0.0153714	0.0128317	17.9238	12.6492	3.41174	3.47413	2.59924	2.67556	2.38637	2.45739	404.339	170.818	207.705	96.2864	121.394	58.1949	7.32539	3.86829
115	2065	30806	1527.17	19517.1	947.129	4478.34	317.444	3552.87	654.617	6872.61	720.715	1099.97	260.595	11288.9	1809.17	4594.65	709.615	2489.92	537.929	888.021	270.555	1.29711	0.85113	0.0573932	0.0260692	0.329661	0.134194	136.662	67.457	340.216	126.754	0.0153994	0.0128705	18.248	12.9042	3.38697	3.45652	2.62433	2.70318	2.45858	2.5303	407.781	172.39	210.366	97.5291	124.408	59.5308	7.50309	3.96679
116	2066	31243.9	1548.92	19672.7	954.609	4560.33	323.236	3602.06	657.909	6892.34	722.2	1103.13	261.297	11571.3	1831.71	4570.56	714.101	2512.3	544.17	912.607	277.625	1.24907	0.825482	0.0560091	0.0255394	0.32975	0.133956	136.528	67.741	348.239	129.455	0.0154182	0.0129025	18.566	13.1567	3.36049	3.43734	2.64786	2.7293	2.53138	2.60374	411.096	173.913	212.963	98.7423	127.424	60.8628	7.68066	4.06553
117	2067	31682	1570.65	19828.4	962.13	4642.36	329.038	3651.26	661.226	6912.13	723.702	1106.3	262.002	11853.6	1854.29	4546.8	718.598	2534.23	550.291	937.4	284.733	1.20312	0.800921	0.0546414	0.0250144	0.329646	0.133651	136.312	67.9925	356.25	132.14	0.0154282	0.0129277	18.8775	13.4065	3.33246	3.41671	2.66984	2.75392	2.60475	2.67767	414.288	175.389	215.497	99.9265	130.44	62.19	7.85802	4.16446
118	2068	32120.2	1592.38	19984.2	969.683	4724.43	334.851	3700.46	664.567	6931.98	725.213	1109.47	262.711	12136	1876.89	4523.36	723.092	2555.7	556.296	962.396	291.88	1.15916	0.777383	0.0532913	0.024495	0.329357	0.133282	136.018	68.2124	364.244	134.805	0.0154297	0.0129466	19.1824	13.6534	3.303	3.39475	2.69028	2.77706	2.67862	2.75202	417.364	176.82	217.969	101.082	133.454	63.5117	8.03505	4.26353
119	2069	32558.4	1614.1	20140.1	977.242	4806.5	340.665	3749.67	667.929	6951.84	726.721	1112.65	263.421	12418.3	1899.5	4500.19	727.576	2576.72	562.185	987.592	299.062	1.11706	0.754798	0.0519601	0.0239817	0.328891	0.132855	135.65	68.4018	372.217	137.45	0.0154229	0.0129593	19.4804	13.8974	3.27227	3.3716	2.70919	2.7987	2.75296	2.82677	420.327	178.207	220.379	102.209	136.464	64.8271	8.21166	4.36268
120	2070	32996.6	1635.83	20296	984.801	4888.57	346.479	3798.88	671.309	6971.71	728.23	1115.83	264.131	12700.6	1922.13	4477.27	732.048	2597.29	567.961	1012.98	306.277	1.07672	0.733116	0.0506488	0.0234752	0.328255	0.132373	135.21	68.5618	380.166	140.074	0.0154083	0.012966	19.7712	14.1383	3.24039	3.34737	2.72657	2.81888	2.82773	2.90186	423.184	179.552	222.729	103.308	139.47	66.1357	8.38775	4.46187
121	2071	33434.8	1657.56	20451.9	992.361	4970.65	352.294	3848.09	674.706	6991.58	729.739	1119.01	264.84	12982.9	1944.76	4454.6	736.507	2617.43	573.626	1038.56	313.525	1.03807	0.712289	0.0493586	0.0229761	0.327455	0.131839	134.703	68.6934	388.084	142.674	0.0153862	0.0129671	20.0548	14.3759	3.20749	3.32218	2.74246	2.83761	2.90287	2.97724	425.938	180.858	225.02	104.379	142.469	67.4366	8.56323	4.56106
122	2072	33873	1679.28	20607.8	999.92	5052.72	358.108	3897.3	678.122	7011.45	731.249	1122.19	265.55	13265.2	1967.41	4432.18	740.949	2637.13	579.182	1064.33	320.803	1.00103	0.692269	0.0480905	0.0224848	0.326501	0.131258	134.131	68.7976	395.969	145.25	0.0153568	0.0129628	20.3308	14.6102	3.1737	3.29614	2.75685	2.8549	2.97835	3.05288	428.594	182.125	227.252	105.424	145.46	68.7293	8.738	4.66019
123	2073	34311.2	1701.01	20763.7	1007.48	5134.8	363.923	3946.51	681.556	7031.31	732.759	1125.37	266.26	13547.5	1990.07	4410	745.372	2656.42	584.633	1090.27	328.108	0.965508	0.673013	0.0468454	0.0220015	0.3254	0.130632	133.499	68.8754	403.816	147.8	0.0153204	0.0129532	20.5991	14.8411	3.13913	3.26934	2.76977	2.87077	3.05411	3.12872	431.157	183.356	229.427	106.442	148.441	70.0132	8.91198	4.75922
124	2074	34749.4	1722.74	20919.6	1015.04	5216.87	369.737	3995.71	685.007	7051.18	734.27	1128.55	266.97	13829.8	2012.74	4388.05	749.773	2675.28	589.98	1116.39	335.44	0.931458	0.654483	0.0456238	0.0215267	0.324158	0.129967	132.809	68.9278	411.621	150.324	0.0152775	0.0129387	20.8596	15.0683	3.10386	3.24187	2.78125	2.88525	3.13013	3.20473	433.631	184.552	231.545	107.433	151.411	71.288	9.08508	4.85812
125	2075	35187.6	1744.46	21075.5	1022.6	5298.95	375.552	4044.92	688.474	7071.05	735.781	1131.73	267.68	14112.1	2035.42	4366.35	754.151	2693.74	595.226	1142.69	342.796	0.898811	0.636642	0.044426	0.0210604	0.322782	0.129264	132.064	68.9559	419.381	152.821	0.0152283	0.0129193	21.1123	15.2919	3.06799	3.2138	2.79132	2.89837	3.20635	3.28086	436.018	185.713	233.608	108.4	154.369	72.5532	9.25725	4.95685
126	2076	35625.8	1766.19	21231.4	1030.16	5381.02	381.366	4094.13	691.959	7090.91	737.292	1134.91	268.39	14394.4	2058.11	4344.87	758.503	2711.79	600.374	1169.15	350.175	0.867509	0.619457	0.0432523	0.0206027	0.321279	0.128527	131.268	68.9607	427.094	155.289	0.015173	0.0128954	21.3569	15.5119	3.03159	3.18521	2.8	2.91015	3.28274	3.35708	438.322	186.842	235.617	109.341	157.314	73.8085	9.42841	5.05537
127	2077	36064	1787.92	21387.3	1037.72	5463.09	387.181	4143.34	695.46	7110.78	738.804	1138.09	269.1	14676.7	2080.81	4323.63	762.827	2729.45	605.425	1195.78	357.575	0.837492	0.602892	0.042103	0.0201538	0.319656	0.127758	130.423	68.9431	434.757	157.729	0.015112	0.0128672	21.5935	15.728	2.99474	3.15616	2.80733	2.92063	3.35926	3.43334	440.546	187.939	237.572	110.257	160.244	75.0533	9.59849	5.15365
128	2078	36502.2	1809.64	21543.2	1045.27	5545.17	392.995	4192.55	698.978	7130.65	740.317	1141.27	269.811	14959	2103.52	4302.62	767.122	2746.72	610.382	1222.57	364.995	0.808708	0.586921	0.0409782	0.0197136	0.317918	0.126962	129.532	68.9039	442.367	160.139	0.0150455	0.0128348	21.822	15.9404	2.95751	3.12672	2.81333	2.92983	3.43588	3.50961	442.695	189.005	239.476	111.15	163.159	76.2874	9.76746	5.25166
129	2079	36940.4	1831.37	21699.1	1052.83	5627.24	398.81	4241.76	702.511	7150.51	741.829	1144.45	270.521	15241.3	2126.23	4281.84	771.386	2763.61	615.248	1249.51	372.434	0.781105	0.571515	0.0398781	0.0192821	0.316072	0.12614	128.599	68.8441	449.921	162.52	0.0149738	0.0127985	22.0423	16.1489	2.91997	3.09694	2.81804	2.93779	3.51255	3.58586	444.77	190.043	241.328	112.019	166.058	77.5106	9.93524	5.34937
130	2080	37378.6	1853.1	21855	1060.39	5709.32	404.624	4290.97	706.061	7170.38	743.343	1147.63	271.231	15523.7	2148.96	4261.28	775.617	2780.12	620.024	1276.61	379.889	0.754633	0.556648	0.0388028	0.0188593	0.314124	0.125295	127.625	68.7645	457.418	164.87	0.0148972	0.0127585	22.2545	16.3535	2.88217	3.06688	2.8215	2.94454	3.58925	3.66204	446.774	191.052	243.131	112.865	168.939	78.7224	10.1018	5.44675
131	2081	37816.8	1874.82	22010.8	1067.95	5791.39	410.439	4340.18	709.626	7190.25	744.857	1150.81	271.941	15806	2171.69	4240.94	779.814	2796.26	624.713	1303.86	387.359	0.729242	0.542296	0.0377522	0.0184452	0.312081	0.124429	126.613	68.6661	464.854	167.188	0.0148159	0.0127149	22.4585	16.5542	2.84418	3.0366	2.82372	2.9501	3.66594	3.73813	448.711	192.033	244.885	113.689	171.802	79.9227	10.2671	5.54377
132	2082	38255	1896.55	22166.7	1075.51	5873.47	416.253	4389.38	713.206	7210.11	746.371	1153.99	272.652	16088.3	2194.43	4220.81	783.976	2812.03	629.318	1331.25	394.843	0.704882	0.528432	0.0367265	0.0180399	0.309947	0.123546	125.566	68.5498	472.228	169.476	0.0147303	0.012668	22.6543	16.751	2.80606	3.00615	2.82476	2.95452	3.74259	3.81409	450.583	192.989	246.592	114.491	174.646	81.1111	10.431	5.6404
133	2083	38693.2	1918.28	22322.6	1083.07	5955.54	422.068	4438.59	716.802	7229.98	747.885	1157.17	273.362	16370.6	2217.18	4200.91	788.102	2827.45	633.839	1358.79	402.339	0.681509	0.515038	0.0357254	0.0176433	0.307729	0.122646	124.488	68.4164	479.538	171.731	0.0146405	0.0126179	22.8418	16.9437	2.76787	2.97557	2.82464	2.95782	3.81915	3.88988	452.393	193.919	248.252	115.272	177.47	82.2874	10.5936	5.73662
134	2084	39131.4	1940	22478.5	1090.63	6037.62	427.882	4487.8	720.412	7249.85	749.401	1160.35	274.073	16652.9	2239.94	4181.22	792.191	2842.51	638.281	1386.46	409.846	0.659079	0.502093	0.034749	0.0172552	0.305432	0.121733	123.379	68.2666	486.781	173.954	0.0145468	0.0125649	23.0212	17.1324	2.72965	2.94491	2.8234	2.96005	3.8956	3.96547	454.144	194.824	249.867	116.032	180.273	83.4514	10.7547	5.8324
135	2085	39569.6	1961.73	22634.4	1098.19	6119.69	433.697	4537.01	724.037	7269.71	750.916	1163.53	274.783	16935.2	2262.7	4161.74	796.241	2857.23	642.645	1414.27	417.363	0.637549	0.489577	0.033797	0.0168757	0.303063	0.120808	122.243	68.1014	493.956	176.145	0.0144495	0.012509	23.1923	17.3171	2.69146	2.91422	2.82108	2.96122	3.97191	4.04083	455.838	195.706	251.438	116.772	183.054	84.6028	10.9144	5.92773
136	2086	40007.8	1983.46	22790.3	1105.75	6201.77	439.511	4586.22	727.677	7289.58	752.432	1166.71	275.494	17217.5	2285.47	4142.47	800.253	2871.61	646.933	1442.21	424.887	0.616882	0.477471	0.0328691	0.0165046	0.300627	0.119874	121.082	67.9214	501.061	178.302	0.0143488	0.0124505	23.3553	17.4977	2.65334	2.88352	2.8177	2.96138	4.04805	4.11594	457.477	196.566	252.966	117.492	185.814	85.7416	11.0726	6.02257
137	2087	40446	2005.18	22946.2	1113.31	6283.84	445.326	4635.43	731.33	7309.45	753.949	1169.88	276.205	17499.8	2308.25	4123.4	804.226	2885.65	651.147	1470.27	432.418	0.597041	0.465758	0.0319651	0.0161417	0.298127	0.118932	119.899	67.7273	508.095	180.427	0.0142449	0.0123896	23.5102	17.6742	2.61531	2.85285	2.81331	2.96056	4.12398	4.19078	459.064	197.403	254.452	118.193	188.551	86.8676	11.2292	6.11692
138	2088	40884.2	2026.91	23102.1	1120.87	6365.91	451.14	4684.64	734.998	7329.31	755.465	1173.06	276.916	17782.1	2331.03	4104.54	808.158	2899.37	655.289	1498.47	439.954	0.577992	0.454421	0.0310847	0.015787	0.29557	0.117983	118.694	67.5198	515.056	182.519	0.0141381	0.0123263	23.657	17.8466	2.57743	2.82224	2.80794	2.95879	4.19969	4.26531	460.601	198.219	255.898	118.875	191.264	87.9807	11.3843	6.21075
139	2089	41322.4	2048.64	23258	1128.43	6447.99	456.955	4733.85	738.68	7349.18	756.983	1176.24	277.626	18064.4	2353.82	4085.88	812.049	2912.76	659.361	1526.78	447.494	0.559702	0.443444	0.0302276	0.0154403	0.292959	0.117029	117.471	67.2997	521.944	184.579	0.0140285	0.0122607	23.7959	18.015	2.53971	2.79171	2.80162	2.9561	4.27515	4.33951	462.088	199.014	257.303	119.539	193.954	89.081	11.5378	6.30404
140	2090	41760.6	2070.36	23413.9	1135.99	6530.06	462.769	4783.06	742.375	7369.05	758.5	1179.42	278.337	18346.7	2376.62	4067.42	815.899	2925.84	663.366	1555.21	455.037	0.542141	0.432812	0.0293934	0.0151014	0.290299	0.116071	116.231	67.0675	528.757	186.605	0.0139163	0.0121931	23.9268	18.1793	2.5022	2.7613	2.7944	2.95253	4.35033	4.41337	463.53	199.789	258.67	120.185	196.62	90.1684	11.6897	6.3968
141	2091	42198.8	2092.09	23569.8	1143.54	6612.14	468.583	4832.26	746.084	7388.91	760.019	1182.6	279.048	18629	2399.42	4049.16	819.708	2938.6	667.305	1583.75	462.581	0.525279	0.422511	0.0285818	0.0147702	0.287595	0.11511	114.975	66.8238	535.495	188.599	0.0138017	0.0121236	24.0499	18.3396	2.4649	2.73101	2.78629	2.94811	4.42522	4.48685	464.926	200.546	260	120.814	199.261	91.2429	11.84	6.48898
142	2092	42637	2113.82	23725.7	1151.1	6694.21	474.398	4881.47	749.805	7408.78	761.537	1185.78	279.759	18911.4	2422.23	4031.1	823.474	2951.05	671.18	1612.41	470.126	0.509088	0.412528	0.0277923	0.0144465	0.284849	0.114148	113.706	66.5692	542.157	190.56	0.0136849	0.0120522	24.1652	18.4958	2.42786	2.70088	2.77734	2.94287	4.49978	4.55994	466.279	201.283	261.292	121.427	201.877	92.3045	11.9887	6.5806
143	2093	43075.2	2135.54	23881.6	1158.66	6776.29	480.212	4930.68	753.54	7428.65	763.056	1188.96	280.47	19193.7	2445.04	4013.22	827.198	2963.21	674.992	1641.18	477.67	0.49354	0.40285	0.0270245	0.0141302	0.282066	0.113185	112.426	66.3044	548.742	192.488	0.0135661	0.0119792	24.2729	18.648	2.39108	2.67092	2.76758	2.93685	4.574	4.63262	467.591	202.003	262.549	122.022	204.468	93.3532	12.1357	6.67163
144	2094	43513.4	2157.27	24037.5	1166.22	6858.36	486.027	4979.89	757.288	7448.51	764.575	1192.14	281.181	19476	2467.86	3995.54	830.88	2975.06	678.745	1670.05	485.213	0.478607	0.393465	0.0262782	0.0138211	0.27925	0.112223	111.135	66.0298	555.249	194.385	0.0134455	0.0119046	24.373	18.7962	2.3546	2.64115	2.75705	2.93007	4.64785	4.70486	468.863	202.705	263.771	122.602	207.034	94.3889	12.2811	6.76206
145	2095	43951.6	2179	24193.3	1173.78	6940.44	491.841	5029.1	761.048	7468.38	766.095	1195.32	281.892	19758.3	2490.68	3978.05	834.519	2986.63	682.439	1699.03	492.753	0.464264	0.384362	0.0255529	0.0135191	0.276404	0.111262	109.836	65.7461	561.679	196.249	0.0133231	0.0118285	24.4657	18.9404	2.31843	2.61159	2.74577	2.92256	4.72132	4.77666	470.097	203.39	264.959	123.167	209.573	95.4118	12.4247	6.85188
146	2096	44389.8	2200.72	24349.2	1181.34	7022.51	497.656	5078.31	764.821	7488.25	767.615	1198.5	282.603	20040.6	2513.52	3960.74	838.115	2997.9	686.076	1728.1	500.288	0.450486	0.375529	0.0248481	0.013224	0.273533	0.110303	108.53	65.4537	568.03	198.081	0.0131993	0.0117511	24.551	19.0807	2.28259	2.58226	2.73379	2.91436	4.79439	4.84798	471.294	204.059	266.115	123.717	212.087	96.4217	12.5667	6.94108
147	2097	44828	2222.45	24505.1	1188.9	7104.59	503.471	5127.52	768.606	7508.11	769.136	1201.68	283.314	20322.9	2536.35	3943.62	841.667	3008.9	689.657	1757.28	507.819	0.437247	0.366958	0.0241635	0.0129357	0.270639	0.109348	107.218	65.1531	574.302	199.881	0.0130741	0.0116724	24.629	19.217	2.24711	2.55317	2.72112	2.9055	4.86703	4.91882	472.456	204.712	267.239	124.252	214.574	97.4188	12.707	7.02966
148	2098	45266.2	2244.18	24661	1196.46	7186.66	509.285	5176.73	772.403	7527.98	770.657	1204.86	284.026	20605.2	2559.19	3926.68	845.177	3019.62	693.186	1786.55	515.344	0.424525	0.358637	0.0234987	0.012654	0.267725	0.108396	105.902	64.8449	580.495	201.65	0.0129477	0.0115926	24.6999	19.3493	2.21199	2.52434	2.70781	2.896	4.93924	4.98916	473.584	205.349	268.332	124.773	217.034	98.403	12.8456	7.11759
149	2099	45704.4	2265.91	24816.9	1204.02	7268.73	515.1	5225.94	776.212	7547.85	772.178	1208.04	284.737	20887.5	2582.04	3909.92	848.644	3030.06	696.662	1815.91	522.862	0.412295	0.350559	0.0228532	0.0123789	0.264797	0.107448	104.584	64.5296	586.608	203.387	0.0128203	0.0115119	24.7637	19.4778	2.17725	2.49578	2.69389	2.8859	5.01099	5.05898	474.679	205.972	269.395	125.28	219.468	99.3744	12.9825	7.20488
150	2100	46142.6	2287.63	24972.8	1211.58	7350.81	520.914	5275.14	780.033	7567.71	773.7	1211.22	285.448	21169.8	2604.89	3893.34	852.068	3040.24	700.089	1845.35	530.372	0.400536	0.342713	0.0222266	0.0121101	0.261855	0.106506	103.264	64.2076	592.641	205.093	0.012692	0.0114302	24.8207	19.6023	2.14291	2.4675	2.67938	2.87521	5.08225	5.12827	475.744	206.581	270.428	125.774	221.874	100.333	13.1176	7.29152
[truncated: 206 more columns]

## Sheet: Summary output
			BAU	BAU	BAU	BAU	Reg	Glob	SCS
		Year	2015	2019	2024	2060	2060	2060	2060
Parameter description	Parameter name (python)	Units
P ever produced (including recycled P)	P_prod_tot_mean	Tg	8131.04	9848.52	12315.6	43012.8	36982.2	32076.5	28615.4
	P_prod_tot_std	Tg	403.152	488.308	610.629	2132.28	1831.55	1590.14	1418.08
P waste ever generated	P_waste_tot_mean	Tg	5531.97	6774.62	8587.04	32855.3	30296.6	26404.9	18738.6
	P_waste_tot_std	Tg	268.245	328.509	416.394	1593.11	1470.09	1280.85	909.276
P waste to recycling	P_rec_tot_mean	Tg	281.979	406.242	609.3	4480.66	6557.47	7387.33	4068.2
	P_rec_tot_std	Tg	19.9748	28.7806	43.1655	317.687	465.663	523.581	288.343
P waste to CO2	P_incin_tot_mean	Tg	748.771	982.65	1327.95	5648.13	5796.23	4892.36	3306.93
	P_incin_tot_std	Tg	231.311	277.895	344.853	1211.63	1017.61	851.464	638.438
P waste ever landfilled	P_landfill_tot_mean	Tg	2377.67	2912.6	3692.73	14135.7	11289.5	8753.7	6773.69
	P_landfill_tot_std	Tg	287.061	342.068	420.62	1423.68	1123.61	884.788	713.161
primary LMP waste ever landfilled	MP_landfill_tot_mean	Tg	380.565	466.182	591.042	2262.41	1806.89	1401.04	1084.15
	MP_landfill_tot_std	Tg	93.1758	113.343	142.637	531.541	423.594	329.442	257.072
In-use P+LMP	P_use_mean	Tg	2599.07	3073.9	3728.54	10157.4	6685.62	5671.64	9876.75
	P_use_std	Tg	487.632	592.666	744.315	2681.43	2365.89	2057.26	1696.75
P waste in landfill at time t	P_landfill_mean	Tg	2072.7	2517.99	3159.72	11271.2	8712.67	6469.74	4718.68
	P_landfill_std	Tg	258.61	307.924	378.758	1315.05	1050.57	838.636	687.332
LMP waste in landfill at time t	MP_landfill_mean	Tg	602.603	750.961	971.48	4155.01	3481.81	2858.1	2370.62
	MP_landfill_std	Tg	120.92	149.489	191.856	808.332	690.046	583.791	504.814
SMP waste in landfill at time t	sMP_landfill_mean	Tg	82.929	109.837	152.573	972.613	901.754	826.959	768.385
	sMP_landfill_std	Tg	27.4476	36.0542	49.5973	299.75	277.259	253.902	235.867
P floating at surface ocean	P_SurfOce_mean	Tg	1.98565	2.1972	2.47255	5.27216	3.17078	2.04465	1.47887
	P_SurfOce_std	Tg	1.13534	1.25549	1.41177	3.00442	1.81217	1.17743	0.85863
LMP floating at surface ocean	MP_SurfOce_mean	Tg	0.0550887	0.0621312	0.0713179	0.161364	0.110956	0.0818128	0.0660872
	MP_SurfOce_std	Tg	0.0221805	0.0249191	0.0284809	0.0634359	0.0432199	0.0318106	0.0257653
SMP floating at surface ocean	sMP_SurfOce_mean	Tg	0.113048	0.135643	0.166622	0.49117	0.424391	0.376201	0.347589
	sMP_SurfOce_std	Tg	0.0483945	0.0574633	0.0697044	0.192157	0.163803	0.143779	0.132006
LMP suspended in deep ocean	MP_DeepOce_mean	Tg	46.1457	55.1248	67.3567	192.858	164.962	145.028	133.164
	MP_DeepOce_std	Tg	17.6741	21.0642	25.687	73.8534	63.5726	56.3045	52.054
SMP suspended in deep ocean	sMP_DeepOce_mean	Tg	40.9622	53.3989	72.2231	348.639	333.703	320.385	313.118
	sMP_DeepOce_std	Tg	17.2405	22.2643	29.7649	133.593	127.207	121.576	118.478
SMP in atmosphere	sMP_atm_mean	Tg	0.00497607	0.00598201	0.00736534	0.0220032	0.01909	0.0169804	0.0157297
	sMP_atm_std	Tg	0.00401736	0.0048378	0.00597019	0.0181377	0.0158664	0.014216	0.0132451
SMP in soil	sMP_soil_mean	Tg	2.69505	3.45996	4.59054	19.4147	18.3613	17.4453	16.9342
	sMP_soil_std	Tg	1.66686	2.14483	2.85579	12.5614	11.9584	11.4277	11.1376
P on sandy beaches	P_beach_mean	Tg	1.47211	1.72455	2.06148	5.40397	4.40393	3.72593	3.31952
	P_beach_std	Tg	1.38224	1.62134	1.94135	5.14784	4.22958	3.6061	3.2344
LMP on sandy beaches	MP_beach_mean	Tg	0.524443	0.652222	0.833525	2.89559	2.65244	2.45528	2.34032
	MP_beach_std	Tg	0.472701	0.587505	0.750272	2.60588	2.39246	2.21886	2.11808
SMP on sandy beaches	sMP_beach_mean	Tg	0.199309	0.269833	0.380845	2.24507	2.18771	2.13103	2.1024
	sMP_beach_std	Tg	0.19334	0.260997	0.366975	2.1067	2.05127	1.99647	1.96865
P deposited to shelf+slope sediments	P_ShelfSed_mean	Tg	109.951	132.431	163.792	525.461	460.047	413.28	385.679
	P_ShelfSed_std	Tg	44.8607	53.9164	66.5247	211.248	184.419	165.345	154.1
LMP deposited to shelf+slope sediments	MP_ShelfSed_mean	Tg	45.7	56.1092	70.9202	250.389	226.131	207.884	197.247
	MP_ShelfSed_std	Tg	19.4862	23.8513	30.0402	104.24	93.9073	86.1676	81.6586
SMP deposited to shelf+slope sediments	sMP_ShelfSed_mean	Tg	14.4318	18.8609	25.5887	125.935	120.736	116.08	113.549
	sMP_ShelfSed_std	Tg	6.69874	8.69205	11.6895	54.5646	52.1554	50.0105	48.8417
LMP deposited to deep sediments	MP_DeepSed_mean	Tg	0.864978	1.12618	1.5209	7.27984	6.9623	6.67995	6.52554
	MP_DeepSed_std	Tg	0.399556	0.518463	0.697565	3.29159	3.14618	3.01732	2.94691
SMP deposited to deep sediments	sMP_DeepSed_mean	Tg	0.118667	0.167484	0.248647	1.99756	1.96988	1.94034	1.92674
	sMP_DeepSed_std	Tg	0.0613693	0.0860878	0.126846	0.970878	0.956416	0.941065	0.933932
	P_cleanUp_mean	Tg	0	0	0	0	0	0	0
	P_cleanUp_std	Tg	0	0	0	0	0	0	0
	MP_cleanUp_mean	Tg	0	0	0	0	0	0	0
	MP_cleanUp_std	Tg	0	0	0	0	0	0	0
	sMP_cleanUp_mean	Tg	0	0	0	0	0	0	0
	sMP_cleanUp_std	Tg	0	0	0	0	0	0	0
P mismanaged waste ever produced	P_MMPW_tot_mean	Tg	1502.56	1730.11	2039.66	5455.54	4178.01	3422.8	3022.1
	P_MMPW_tot_std	Tg	174.476	200.905	236.85	633.564	485.075	397.349	350.978
LMP mismanaged waste ever produced	MP_MMPW_tot_mean	Tg	240.422	276.831	326.362	872.926	668.516	547.674	483.561
	MP_MMPW_tot_std	Tg	57.7119	66.4512	78.3411	209.532	160.467	131.448	116.081
P in MMPW pool at time t (discounted for open burning of P)	P_MMPW_mean	Tg	442.49	489.599	551.027	1175.57	703.46	452.056	328.208
	P_MMPW_std	Tg	126.096	140.156	158.555	345.025	217.309	149.8	116.581
LMP in MMPW pool at time t	MP_MMPW_mean	Tg	257	290.228	333.618	758.888	525.645	390.261	317.032
	MP_MMPW_std	Tg	53.2498	60.746	70.6399	168.522	127.056	102.638	89.2639
SMP in MMPW pool at time t	sMP_MMPW_mean	Tg	105.779	127.051	156.264	463.845	401.647	356.686	330.024
	sMP_MMPW_std	Tg	34.6974	42.1288	52.5137	168.819	151.29	138.193	130.637
P in MMPW openly burnt to CO2	P_openburn_tot_mean	Tg	672.494	774.333	912.878	2441.7	1869.93	1531.91	1352.58
	P_openburn_tot_std	Tg	232.16	267.318	315.147	842.92	645.544	528.8	466.943
Annual P production flux (incl reycled P)	F_P_produced_tot_mean	Tg/y	402.227	457.1	530.64	1222.84	988.588	807.378	438.201
	F_P_produced_tot_std	Tg/y	19.9431	22.6639	26.3101	60.6305	49.016	40.0313	21.7268
Annual P waste production flux	F_P_waste_tot_mean	Tg/y	289.001	332.925	393.005	1013.23	873.275	698.636	155.893
	F_P_waste_tot_std	Tg/y	14.0138	16.1438	19.057	49.1321	42.3457	33.8773	7.55935
fraction of waste recycled	f_rec_mean	fraction (0-1)	0.0943039	0.105316	0.118217	0.182737	0.393205	0.590037	0.526426
	f_rec_std	fraction (0-1)	0.00465861	0.00520262	0.0058399	0.00902719	0.0194243	0.0291478	0.0260055
fraction of waste incinerated	f_incin_mean	fraction (0-1)	0.186271	0.189638	0.190836	0.171204	0.217318	0.207459	0.315706
	f_incin_std	fraction (0-1)	0.036756	0.0361469	0.0355838	0.0342527	0.0284334	0.0314723	0.0276621
fraction of waste discarded (to landfill + MMPW)	f_disc_mean	fraction (0-1)	0.719426	0.705046	0.690947	0.646059	0.389477	0.202504	0.157867
	f_disc_std	fraction (0-1)	0.0361682	0.0354453	0.0347365	0.0324798	0.0195805	0.0101806	0.00793657
fraction of waste discarded as MMPW	f_MMPW_mean	fraction (0-1)	0.220041	0.205688	0.191672	0.146298	0.055083	0.0100297	0.0100297
	f_MMPW_std	fraction (0-1)	0.021864	0.0204378	0.0190451	0.0145366	0.00547321	0.000996579	0.000996579
fraction of waste discarded to landfill	f_landfill_mean	fraction (0-1)	0.499384	0.499358	0.499275	0.499761	0.334394	0.192474	0.147837
	f_landfill_std	fraction (0-1)	0.0425014	0.0411409	0.0398276	0.0357535	0.0203982	0.0102419	0.00801151
fraction of MMPW that is openly burnt (here fraction of the fraction)	f_openburn_mean	fraction (0-1)	0.446308	0.446308	0.446308	0.446308	0.446308	0.446308	0.446308
	f_openburn_std	fraction (0-1)	0.141565	0.141565	0.141565	0.141565	0.141565	0.141565	0.141565
	frac_P_cleanup_mean	fraction (0-1)	0	0	0	0	0	0	0
	frac_P_cleanup_std	fraction (0-1)	0	0	0	0	0	0	0
	frac_MP_cleanup_mean	fraction (0-1)	0	0	0	0	0	0	0
	frac_MP_cleanup_std	fraction (0-1)	0	0	0	0	0	0	0
	frac_sMP_cleanup_mean	fraction (0-1)	0	0	0	0	0	0	0
	frac_sMP_cleanup_std	fraction (0-1)	0	0	0	0	0	0	0
Annual discarded waste flux (to landfill and MMPW)	F_P_disc_tot_mean	Tg/y	208.407	235.284	272.188	656.155	340.926	141.811	24.6686
	F_P_disc_tot_std	Tg/y	10.1058	11.409	13.1986	31.8174	16.5317	6.87653	1.1962
Annual discarded P+LMP waste flux to MMPW	F_P_MMPW_tot_mean	Tg/y	63.5843	68.4704	75.3187	148.215	48.0967	7.00624	1.56337
	F_P_MMPW_tot_std	Tg/y	6.95951	7.49431	8.24388	16.2226	5.26434	0.766855	0.171115
Annual discarded waste flux to landfill	F_P_landfill_tot_mean	Tg/y	144.5	166.463	196.502	506.614	291.709	150.374	29.7171
	F_P_landfill_tot_std	Tg/y	7.00691	8.07188	9.52852	24.566	14.1452	7.29175	1.441
Annual discarded P waste flux to MMPW	F_P_inuse_to_P_MMPW_mean	Tg/y	54.8137	59.0258	64.9295	127.771	41.4624	6.03982	1.34772
	F_P_inuse_to_P_MMPW_std	Tg/y	6.36508	6.8542	7.53975	14.837	4.8147	0.701356	0.1565
Annual discarded LMP waste flux to MMPW	F_P_inuse_to_MP_MMPW_mean	Tg/y	8.77063	9.44461	10.3892	20.4443	6.63432	0.96642	0.215646
	F_P_inuse_to_MP_MMPW_std	Tg/y	2.10536	2.26715	2.49391	4.9076	1.59255	0.231986	0.0517652
Annual discarded P waste flux to landfill	F_P_inuse_to_P_landfill_mean	Tg/y	124.481	143.401	169.278	436.427	251.295	129.541	25.6
	F_P_inuse_to_P_landfill_std	Tg/y	9.80721	11.2978	13.3366	34.3838	19.7982	10.2059	2.01689
Annual discarded LMP waste flux to landfill	F_P_inuse_to_MP_landfill_mean	Tg/y	19.9301	22.9593	27.1025	69.8745	40.2338	20.7403	4.09871
	F_P_inuse_to_MP_landfill_std	Tg/y	4.52779	5.21596	6.15723	15.8743	9.14044	4.71185	0.931159
Annual incinerated waste flux	F_P_incin_mean	Tg/y	59.8232	66.4809	75.3353	173.936	149.911	119.931	81.9897
	F_P_incin_std	Tg/y	2.90086	3.2237	3.65306	8.43424	7.26926	5.81554	3.97573
Annual open burning of P flux	F_P_openburn_mean	Tg/y	24.5326	26.4178	29.0601	57.1855	18.5571	2.7032	0.60319
	F_P_openburn_std	Tg/y	8.46928	9.1201	10.0323	19.7419	6.40637	0.933215	0.208237
Annual P waste recycled flux	F_P_rec_mean	Tg/y	27.2567	35.066	46.4644	185.173	343.411	412.263	82.0745
	F_P_rec_std	Tg/y	1.93099	2.48424	3.29175	13.1185	24.3288	29.2066	5.81454
Annual P fragmentation to LMP in MMPW pool	F_P_to_MP_MMPW_mean	Tg/y	13.1148	14.5015	16.3092	34.7068	20.6524	13.184	9.51436
	F_P_to_MP_MMPW_std	Tg/y	4.12369	4.54434	5.09293	10.7211	6.28049	4.00257	2.93141
Annual LMP fragmentation to SMP in MMPW pool	F_MP_to_sMP_MMPW_mean	Tg/y	7.74169	8.73754	10.0366	22.7525	15.711	11.6264	9.41591
	F_MP_to_sMP_MMPW_std	Tg/y	2.32611	2.62207	3.00605	6.72622	4.73018	3.58496	2.96428
Annual P fragmentation to LMP in landfill pool	F_P_to_MP_landfill_mean	Tg/y	20.2887	24.6302	30.8811	109.533	84.4277	62.4506	45.2943
	F_P_to_MP_landfill_std	Tg/y	5.88393	7.06079	8.73432	28.7442	21.4456	15.2547	10.5047
Annual LMP fragmentation to SMP in landfill pool	F_MP_to_sMP_landfill_mean	Tg/y	6.00907	7.48407	9.67472	41.1758	34.4472	28.2195	23.352
	F_MP_to_sMP_landfill_std	Tg/y	1.93497	2.3897	3.05935	12.3557	10.2501	8.3456	6.89116
Annual land to sea P flux	F_P_MMPW_to_SurfOce_mean	Tg/y	5.55192	6.13878	6.90384	14.6905	8.73979	5.57797	4.02446
	F_P_MMPW_to_SurfOce_std	Tg/y	2.23285	2.46412	2.76573	5.8504	3.45415	2.20858	1.61248
Annual land to sea LMP flux	F_MP_MMPW_to_SurfOce_mean	Tg/y	5.98207	6.7481	7.74743	17.5401	12.074	8.91148	7.2043
	F_MP_MMPW_to_SurfOce_std	Tg/y	1.946	2.18315	2.49127	5.51682	3.75028	2.76472	2.24646
Annual land to sea SMP flux	F_sMP_MMPW_to_SurfOce_mean	Tg/y	2.40521	2.88039	3.53006	10.2749	8.83952	7.80822	7.1954
	F_sMP_MMPW_to_SurfOce_std	Tg/y	0.864294	1.02077	1.23012	3.2655	2.75498	2.39888	2.19044
Annual land to sea P+LMP+SMP flux	F_TOTplastic_MMPW_to_SurfOce_mean	Tg/y	13.9392	15.7673	18.1813	42.5055	29.6533	22.2977	18.4242
	F_TOTplastic_MMPW_to_SurfOce_std	Tg/y	3.86279	4.34113	4.96699	11.1467	7.60658	5.64783	4.63986
Annual surface ocean P beaching flux	F_P_SurfOce_to_beach_mean	Tg/y	0.104011	0.115094	0.129521	0.276191	0.166121	0.10714	0.0775091
	F_P_SurfOce_to_beach_std	Tg/y	0.0963462	0.106542	0.11981	0.254959	0.153178	0.0989239	0.0717164
Annual surface ocean P sedimentation to shelf+slope	F_P_SurfOce_to_ShelfSed_mean	Tg/y	5.3372	5.90529	6.64488	14.1654	8.50806	5.47978	3.96264
	F_P_SurfOce_to_ShelfSed_std	Tg/y	2.15478	2.37949	2.67216	5.66265	3.37466	2.1763	1.59183
	F_P_SurfOce_to_DeepOce_mean	Tg/y	0	0	0	0	0	0	0
	F_P_SurfOce_to_DeepOce_std	Tg/y	0	0	0	0	0	0	0
Annual P fragmentation to LMP in surface ocean	F_P_to_MP_SurfOce_mean	Tg/y	0.0585118	0.0647017	0.0727566	0.154749	0.0925477	0.0592865	0.0426157
	F_P_to_MP_SurfOce_std	Tg/y	0.0340014	0.0374713	0.041979	0.088215	0.0516229	0.0323342	0.0227605
Annual surface ocean LMP beaching flux	F_MP_SurfOce_to_beach_mean	Tg/y	0.00297118	0.0033518	0.00384834	0.00871427	0.00600041	0.00443001	0.00358183
	F_MP_SurfOce_to_beach_std	Tg/y	0.00250029	0.00281992	0.00323671	0.0073195	0.00505538	0.0037496	0.00304488
Annual surface ocean LMP sedimentation to shelf+slope	F_MP_SurfOce_to_ShelfSed_mean	Tg/y	2.44673	2.75965	3.16784	7.16884	4.93064	3.63643	2.93803
	F_MP_SurfOce_to_ShelfSed_std	Tg/y	1.03011	1.15802	1.3244	2.95554	2.01832	1.48748	1.20496
Annual surface ocean LMP settling to deep ocean	F_MP_SurfOce_to_DeepOce_mean	Tg/y	3.58748	4.04614	4.64446	10.5093	7.22669	5.32886	4.30483
	F_MP_SurfOce_to_DeepOce_std	Tg/y	1.35308	1.51954	1.73609	3.86339	2.63126	1.93875	1.573
Annual LMP fragmentation to SMP in surface ocean	F_MP_to_sMP_SurfOce_mean	Tg/y	0.00166174	0.00187308	0.00214849	0.00484491	0.00332082	0.00244031	0.00196499
	F_MP_to_sMP_SurfOce_std	Tg/y	0.000781189	0.000875379	0.000997206	0.00218404	0.00145988	0.00105011	0.000831133
	F_sMP_SurfOce_to_beach_mean	Tg/y	0	0	0	0	0	0	0
	F_sMP_SurfOce_to_beach_std	Tg/y	0	0	0	0	0	0	0
Annual surface ocean SMP sedimentation to shelf+slope	F_sMP_SurfOce_to_ShelfSed_mean	Tg/y	1.00793	1.20951	1.48594	4.38334	3.78825	3.35871	3.10372
	F_sMP_SurfOce_to_ShelfSed_std	Tg/y	0.456799	0.543357	0.660508	1.84202	1.57541	1.38629	1.27511
Annual surface ocean SMP settling to deep ocean	F_sMP_SurfOce_to_DeepOce_mean	Tg/y	1.47109	1.76505	2.16806	6.38934	5.52013	4.89295	4.52058
	F_sMP_SurfOce_to_DeepOce_std	Tg/y	0.592812	0.703074	0.851639	2.32829	1.98131	1.73688	1.59342
Annual surface ocean SMP emission to atmosphere	F_sMP_SurfOce_to_atm_mean	Tg/y	0.149269	0.179193	0.22025	0.651293	0.563325	0.499782	0.462068
	F_sMP_SurfOce_to_atm_std	Tg/y	0.212356	0.254634	0.312537	0.917901	0.793225	0.70335	0.650099
Annual deep ocean LMP sedimentation	F_MP_DeepOce_to_DeepSed_mean	Tg/y	0.0595843	0.07117	0.0869493	0.248719	0.212683	0.186935	0.171611
	F_MP_DeepOce_to_DeepSed_std	Tg/y	0.0272225	0.0324193	0.0394873	0.112265	0.096177	0.0847988	0.0781112
Annual LMP fragmentation to SMP in deep ocean	F_MP_to_sMP_DeepOce_mean	Tg/y	1.37442	1.63985	2.00066	5.67719	4.84195	4.24622	3.89132
	F_MP_to_sMP_DeepOce_std	Tg/y	0.577244	0.682188	0.822877	2.20486	1.85216	1.60593	1.46036
Annual deep ocean SMP sedimentation	F_sMP_DeepOce_to_DeepSed_mean	Tg/y	0.0106377	0.0138675	0.0187561	0.0905324	0.0866539	0.0831956	0.0813083
	F_sMP_DeepOce_to_DeepSed_std	Tg/y	0.00541138	0.00700336	0.0093882	0.0429126	0.0409173	0.0391531	0.0381844
Annual atmospheric SMP deposition to remote land	F_sMP_atm_to_soil_mean	Tg/y	0.247029	0.296978	0.365667	1.09255	0.94797	0.843248	0.781171
	F_sMP_atm_to_soil_std	Tg/y	0.154617	0.186049	0.22941	0.695431	0.60872	0.545774	0.508881
Annual atmospheric SMP deposition to surface ocean	F_sMP_atm_to_oce_mean	Tg/y	0.164607	0.197854	0.243558	0.726464	0.630044	0.560226	0.518832
	F_sMP_atm_to_oce_std	Tg/y	0.204596	0.245579	0.301804	0.893175	0.773929	0.687789	0.63685
Annual remote land SMP emission to atmosphere	F_sMP_soil_to_atm_mean	Tg/y	0.00857738	0.0110009	0.0145784	0.0612343	0.0578649	0.05494	0.0533059
	F_sMP_soil_to_atm_std	Tg/y	0.0122848	0.0157347	0.020825	0.087521	0.0827861	0.078675	0.0763884
Annual remote land SMP runoff to surface ocean (by rivers)	F_sMP_soil_to_oce_mean	Tg/y	0.0622092	0.0795347	0.104983	0.429736	0.404944	0.38354	0.371524
	F_sMP_soil_to_oce_std	Tg/y	0.040682	0.0514885	0.0671435	0.257292	0.241146	0.227386	0.219656
Annual beach P fragmentation to LMP	F_P_to_MP_beach_mean	Tg/y	0.0428186	0.0500809	0.0597512	0.155154	0.125824	0.106008	0.0941234
	F_P_to_MP_beach_std	Tg/y	0.0400574	0.0467282	0.0555832	0.142576	0.115156	0.0967658	0.0857729
Annual beach LMP fragmentation to SMP	F_MP_to_sMP_beach_mean	Tg/y	0.0157664	0.0195694	0.0249488	0.0854126	0.0780364	0.0720757	0.0685913
	F_MP_to_sMP_beach_std	Tg/y	0.0151679	0.018747	0.0237737	0.0789518	0.0718837	0.0661914	0.0628559
	F_P_MMPW_to_cleanUp_mean	Tg/y	0	0	0	0	0	0	0
	F_P_MMPW_to_cleanUp_std	Tg/y	0	0	0	0	0	0	0
	F_MP_MMPW_to_cleanUp_mean	Tg/y	0	0	0	0	0	0	0
	F_MP_MMPW_to_cleanUp_std	Tg/y	0	0	0	0	0	0	0
	F_sMP_MMPW_to_cleanUp_mean	Tg/y	0	0	0	0	0	0	0
	F_sMP_MMPW_to_cleanUp_std	Tg/y	0	0	0	0	0	0	0
total P in marine system	M_Ptot_marine_mean	Tg	113.409	136.353	168.326	536.138	467.622	419.051	390.477
	M_Ptot_marine_std	Tg	46.1771	55.4099	68.2526	215.356	187.352	167.598	155.99
total LMP+SMP in larine system	M_MPtot_marine_mean	Tg	149.115	185.907	239.31	932.891	859.84	803.041	770.387
	M_MPtot_marine_std	Tg	48.6086	60.1246	76.6462	281.095	257.268	238.896	228.313
total P+LMP+SMP in marine system	M_PMPtot_marine_mean	Tg	262.524	322.26	407.636	1469.03	1327.46	1222.09	1160.86
	M_PMPtot_marine_std	Tg	74.1199	90.4921	113.714	393.742	353.747	324.203	307.044
	M_MPsMPtot_DeepOce_mean	Tg	87.1078	108.524	139.58	541.497	498.665	465.413	446.282
	M_MPsMPtot_DeepOce_std	Tg	33.1293	41.0086	52.33	193.474	177.158	164.585	157.339
	M_MPsMPtot_Sed_mean	Tg	171.067	208.695	262.07	911.062	815.847	745.864	704.928
	M_MPsMPtot_Sed_std	Tg	55.141	66.9327	83.5623	281.937	251.057	228.585	215.46
total P+LMP+SMP on land (landfill+MMPW+soil)	M_PMPtot_land_mean	Tg	7868.51	9526.25	11907.9	41543.7	35654.7	30854.4	27454.5
	M_PMPtot_land_std	Tg	411.733	498.814	623.829	2176.77	1872.51	1629.27	1456.96
total P+LMP+SMP in the model (mass balance check)	M_PMPtot_tot_mean	Tg	8131.04	9848.52	12315.6	43012.8	36982.2	32076.5	28615.4
	M_PMPtot_tot_std	Tg	403.152	488.308	610.629	2132.28	1831.55	1590.14	1418.08
Figure 3	sMP_atm_conc_PBL_mean	ng/m3	23.3113	28.0238	34.5043	103.078	89.4307	79.5478	73.6885
	sMP_atm_conc_PBL_std	ng/m3	18.8201	22.6636	27.9685	84.9695	74.329	66.5974	62.0489
Figure 3	MP_river_conc_mean	mg/L	0.160429	0.180973	0.207773	0.470395	0.323803	0.238991	0.193207
	MP_river_conc_std	mg/L	0.0521883	0.0585483	0.0668117	0.147952	0.100576	0.0741451	0.0602463
Figure 3	sMP_river_conc_mean	mg/L	0.0645037	0.077247	0.0946702	0.275555	0.237061	0.209403	0.192968
	sMP_river_conc_std	mg/L	0.0231789	0.0273752	0.0329898	0.0875752	0.0738838	0.0643338	0.0587437
Figure 3	MP_SurfOce_conc_mean	ng/L	3.04442	3.43361	3.9413	8.91759	6.13187	4.52129	3.65224
	MP_SurfOce_conc_std	ng/L	1.22578	1.37713	1.57397	3.50572	2.3885	1.75798	1.42389
Figure 3	sMP_SurfOce_conc_mean	ng/L	6.24745	7.49614	9.20818	27.1439	23.4535	20.7903	19.2091
	sMP_SurfOce_conc_std	ng/L	2.67447	3.17564	3.85213	10.6194	9.05239	7.94577	7.29518
Figure 3	MP_ShelfSed_conc_mean	mg/kg dry wt	49.6739	60.9883	77.0871	272.162	245.795	225.96	214.399
	MP_ShelfSed_conc_std	mg/kg dry wt	21.1806	25.9254	32.6524	113.305	102.073	93.6604	88.7594
Figure 3	sMP_ShelfSed_conc_mean	mg/kg dry wt	15.6867	20.501	27.8138	136.886	131.235	126.174	123.423
	sMP_ShelfSed_conc_std	mg/kg dry wt	7.28124	9.44788	12.706	59.3093	56.6907	54.3592	53.0888
k value for fragmentation in all environments, except landfills	k_MMPW_P_to_MP_mean	1/y	0.03012	0.03012	0.03012	0.03012	0.03012	0.03012	0.03012
	k_MMPW_P_to_MP_std	1/y	0.00997931	0.00997931	0.00997931	0.00997931	0.00997931	0.00997931	0.00997931
k value for fragmentation in sanitary landfills	k_landfill_P_to_MP_mean	1/y	0.00989308	0.00989308	0.00989308	0.00989308	0.00989308	0.00989308	0.00989308
	k_landfill_P_to_MP_std	1/y	0.00290759	0.00290759	0.00290759	0.00290759	0.00290759	0.00290759	0.00290759
k value for mass transport	k_MP_surf_to_deep_oce_mean	1/y	75.0974	75.0974	75.0974	75.0974	75.0974	75.0974	75.0974
	k_MP_surf_to_deep_oce_std	1/y	19.9544	19.9544	19.9544	19.9544	19.9544	19.9544	19.9544
k value for mass transport	k_sMP_surf_to_deep_oce_mean	1/y	15.0195	15.0195	15.0195	15.0195	15.0195	15.0195	15.0195
	k_sMP_surf_to_deep_oce_std	1/y	3.99088	3.99088	3.99088	3.99088	3.99088	3.99088	3.99088
k value for mass transport	k_P_landfill_to_river_mean	1/y	0	0	0	0	0	0	0
	k_P_landfill_to_river_std	1/y	0	0	0	0	0	0	0
k value for mass transport	k_MP_landfill_to_river_mean	1/y	0	0	0	0	0	0	0
	k_MP_landfill_to_river_std	1/y	0	0	0	0	0	0	0
k value for mass transport	k_sMP_landfill_to_river_mean	1/y	0	0	0	0	0	0	0
	k_sMP_landfill_to_river_std	1/y	0	0	0	0	0	0	0
k value for mass transport	k_P_MMPW_to_river_mean	1/y	0.0127669	0.0127669	0.0127669	0.0127669	0.0127669	0.0127669	0.0127669
	k_P_MMPW_to_river_std	1/y	0.00423436	0.00423436	0.00423436	0.00423436	0.00423436	0.00423436	0.00423436
k value for mass transport	k_MP_MMPW_to_river_mean	1/y	0.0234304	0.0234304	0.0234304	0.0234304	0.0234304	0.0234304	0.0234304
	k_MP_MMPW_to_river_std	1/y	0.00768258	0.00768258	0.00768258	0.00768258	0.00768258	0.00768258	0.00768258
k value for mass transport	k_sMP_MMPW_to_river_mean	1/y	0.0234304	0.0234304	0.0234304	0.0234304	0.0234304	0.0234304	0.0234304
	k_sMP_MMPW_to_river_std	1/y	0.00768258	0.00768258	0.00768258	0.00768258	0.00768258	0.00768258	0.00768258
k value for mass transport	k_MMPW_sMP_to_atm_mean	1/y	0.0024392	0.0024392	0.0024392	0.0024392	0.0024392	0.0024392	0.0024392
	k_MMPW_sMP_to_atm_std	1/y	0.00162816	0.00162816	0.00162816	0.00162816	0.00162816	0.00162816	0.00162816
k value for mass transport	k_SurfOce_P_beach_mean	1/y	0.0521343	0.0521343	0.0521343	0.0521343	0.0521343	0.0521343	0.0521343
	k_SurfOce_P_beach_std	1/y	0.0349045	0.0349045	0.0349045	0.0349045	0.0349045	0.0349045	0.0349045
k value for mass transport	k_SurfOce_MP_beach_mean	1/y	0.0521343	0.0521343	0.0521343	0.0521343	0.0521343	0.0521343	0.0521343
	k_SurfOce_MP_beach_std	1/y	0.0349045	0.0349045	0.0349045	0.0349045	0.0349045	0.0349045	0.0349045
k value for mass transport	k_SurfOce_P_ShelfSed_mean	1/y	37.1009	37.1009	37.1009	37.1009	37.1009	37.1009	37.1009
	k_SurfOce_P_ShelfSed_std	1/y	12.5173	12.5173	12.5173	12.5173	12.5173	12.5173	12.5173
k value for mass transport	k_SurfOce_MP_ShelfSed_mean	1/y	596.419	596.419	596.419	596.419	596.419	596.419	596.419
	k_SurfOce_MP_ShelfSed_std	1/y	196.173	196.173	196.173	196.173	196.173	196.173	196.173
k value for mass transport	k_SurfOce_sMP_ShelfSed_mean	1/y	119.284	119.284	119.284	119.284	119.284	119.284	119.284
	k_SurfOce_sMP_ShelfSed_std	1/y	39.2346	39.2346	39.2346	39.2346	39.2346	39.2346	39.2346
k value for mass transport	k_DeepOce_MP_DeepSed_mean	1/y	0.00130224	0.00130224	0.00130224	0.00130224	0.00130224	0.00130224	0.00130224
	k_DeepOce_MP_DeepSed_std	1/y	0.000343657	0.000343657	0.000343657	0.000343657	0.000343657	0.000343657	0.000343657
k value for mass transport	k_DeepOce_sMP_DeepSed_mean	1/y	0.000260448	0.000260448	0.000260448	0.000260448	0.000260448	0.000260448	0.000260448
	k_DeepOce_sMP_DeepSed_std	1/y	6.87314e-05	6.87314e-05	6.87314e-05	6.87314e-05	6.87314e-05	6.87314e-05	6.87314e-05
k value for mass transport	k_sMP_oce_to_atm_mean	1/y	1.33827	1.33827	1.33827	1.33827	1.33827	1.33827	1.33827
	k_sMP_oce_to_atm_std	1/y	1.733	1.733	1.733	1.733	1.733	1.733	1.733
k value for mass transport	k_sMP_soil_to_atm_mean	1/y	0.0024392	0.0024392	0.0024392	0.0024392	0.0024392	0.0024392	0.0024392
	k_sMP_soil_to_atm_std	1/y	0.00162816	0.00162816	0.00162816	0.00162816	0.00162816	0.00162816	0.00162816
k value for mass transport	k_sMP_atm_to_oce_mean	1/y	39.7983	39.7983	39.7983	39.7983	39.7983	39.7983	39.7983
	k_sMP_atm_to_oce_std	1/y	44.6602	44.6602	44.6602	44.6602	44.6602	44.6602	44.6602
k value for mass transport	k_sMP_atm_to_soil_mean	1/y	58.3797	58.3797	58.3797	58.3797	58.3797	58.3797	58.3797
	k_sMP_atm_to_soil_std	1/y	24.8749	24.8749	24.8749	24.8749	24.8749	24.8749	24.8749
k value for mass transport	k_sMP_soil_to_oce_mean	1/y	0.0234304	0.0234304	0.0234304	0.0234304	0.0234304	0.0234304	0.0234304
	k_sMP_soil_to_oce_std	1/y	0.00768258	0.00768258	0.00768258	0.00768258	0.00768258	0.00768258	0.00768258
